# Supplementary material for: Whole-genome sequencing and identification of Morganella morganii KT pathogenicity-related genes
Source: BMC Genomics. 2012 Dec 7;13(Suppl 7):S4. doi: 10.1186/1471-2164-13-S7-S4 (PMC3521468; doi:10.1186/1471-2164-13-S7-S4)
Supplement: Additional File 2 — Supplementary table 1. Resequencing analysis on assembled contigs (*.xls) [file 1471-2164-13-S7-S4-S2.xlsx]

## Sheet: Table S1
Additional file 2. Resequencing analysis on assembled contigs
contig #	total bases	coverage %	depth	cover. X	adjust		contig #	total bases	coverage %	depth	cover. X	adjust			contig #	total bases	% of coverage	depth	weight
1	410849	100	1100	0.983021			30	9933	100	690	0.616622	*			1	410849	100	1100	451933900
2	319960	100	1100	0.983021			31	9802	100	1000	0.893655				2	319960	100	1100	351956000
3	314900	100	1100	0.983021			32	8713	100	670	0.598749	*			3	314900	100	1100	346390000
4	293545	100	1200	1.07239			33	8712	100	660	0.589812	*			4	293545	100	1200	352254000
5	263212	100	1200	1.07239			34	7856	100	810	0.723861				5	263212	100	1200	315854400
6	248547	100	1100	0.983021			35	6448	100	1100	0.983021				6	248547	100	1100	273401700
7	240446	100	1100	0.983021			36	6074	100	630	0.563003				7	240446	100	1100	264490600
8	216467	100	1200	1.07239			37	5912	100	410	0.366399	**			8	216467	100	1200	259760400
9	165893	100	1100	0.983021			38	5909	100	400	0.357462	**			9	165893	100	1100	182482300
10	163662	100	1000	0.893655			39	3564	100	1000	0.893655				10	163662	100	1000	163662000
11	138585	100	1100	0.983021			40	3267	100	900	0.80429				11	138585	100	1100	152443500
12	112961	100	1100	0.983021			41	2737	100	1100	0.983021				12	112961	100	1100	124257100
13	107734	100	1100	0.983021			42	2604	100	510	0.455764				13	107734	100	1100	118507400
14	99264	100	1100	0.983021			43	2318	100	680	0.607685				14	99264	100	1100	109190400
15	72948	100	1100	0.983021			44	2103	100	750	0.670241				15	72948	100	1100	80242800
16	69699	100	1200	1.07239			45	1730	100	8800	7.86416	***			16	69699	100	1200	83638800
17	62301	100	1100	0.983021			46	1610	100	580	0.51832				17	62301	100	1100	68531100
18	52187	100	1100	0.983021			47	1610	100	650	0.580876				18	52187	100	1100	57405700
19	48449	100	1000	0.893655			48	1577	100	820	0.732797				19	48449	100	1000	48449000
20	47488	100	1200	1.07239			49	1566	100	940	0.840036				20	47488	100	1200	56985600
21	39619	100	1200	1.07239			50	1556	100	1200	1.07239				21	39619	100	1200	47542800
22	39190	100	1200	1.07239			51	1412	100	600	0.536193				22	39190	100	1200	47028000
23	39133	100	1000	0.893655			52	1412	100	580	0.51832				23	39133	100	1000	39133000
24	37300	100	1000	0.893655			53	1403	100	9200	8.22163	***			24	37300	100	1000	37300000
25	36253	100	1100	0.983021			54	1237	100	850	0.759607				25	36253	100	1100	39878300
26	35172	100	1100	0.983021			55	428	100	2000	1.78731				26	35172	100	1100	38689200
27	25954	100	1200	1.07239			56	273	100	5200	4.64701				27	25954	100	1200	31144800
28	12921	100	680	0.607685	**		57	246	100	2300	2.05541					3701718			1119.09
29	10049	100	740	0.661305	**		58	219	100	1400	1.25112								Avg. of depth (bp)
	*** duplicated
	** pair1 and 2
	* triad1
	Duplicated contigs resides rRNA genes, 16S rRNA (contig 45) of 7.9 x and 23S rRNA (contig 53) of 8.2 x.
	Seven small size contigs (< 13-kb) had low–depth reads (0.36 x~ 0.66 x) whereas two pairs and one triad share high sequence identity with minor differences at their ends.
	Pair 1: contig 28 and 29 (0.61 and 0.66 X), pair 2: contig 37 and 38 (0.37 and 0.36 X), and triad: contig 30, 32 and 33 (0.62, 0.60, and 0.59 X).
