# Supplementary material for: Whole-genome sequencing and identification of Morganella morganii KT pathogenicity-related genes
Source: BMC Genomics. 2012 Dec 7;13(Suppl 7):S4. doi: 10.1186/1471-2164-13-S7-S4 (PMC3521468; doi:10.1186/1471-2164-13-S7-S4)
Supplement: Additional File 9 — Supplementary Table 8. 2 prophages and 12 degenerate prophages (*.xls) [file 1471-2164-13-S7-S4-S9.xlsx]

## Sheet: Sheet1
Supplementary Table 8. 2 prophages and 12 degenerate prophages
prophage 1
MM2275	-	putative tail fiber protein of a prophage
MM2276	-	phage protein
MM2277	-	phage protein
MM2278	COG3299S	Phage related-protein
MM2279	-	Phage related-protein
MM2280	COG4540R	phage protein
MM2281	-	Putative structural phage related-protein
MM2282	-	Phage related-protein
MM2283	-	Phage related-protein
MM2284	-	Phage related-protein
MM2285	-	phage protein
MM2286	-	Putative structural Phage related-protein
MM2287	-	phage protein
MM2288	-	Phage related-protein
MM2289	-	hypothetical protein
MM2290	-	putative DLP12 prophage; antitermination protein Q
prophage 2
MM3229	-	hypothetical protein
MM3230	-	phage recombination protein
MM3231	-	single-stranded DNA binding protein
MM3232	-	hypothetical protein
MM3233	COG5377L	Exonuclease
MM3234	-	Recombination protein bet
MM3235	COG3413R	PAS/PAC sensor protein
MM3236	-	hypothetical protein
MM3237	COG0616OU	hypothetical protein
MM3238	COG1974KT	repressor protein CI
MM3239	-	phage regulatory protein
MM3240	-	phage regulatory protein
MM3241	-	hypothetical protein
MM3242	-	DNA replication protein gp18
MM3243	COG0305L	replicative DNA helicase (replication protein gp12)
MM3244	-	hypothetical protein
MM3245	COG0365I	acetyl-CoA synthetase
MM3246	-	hypothetical protein
MM3247	-	phage protein
MM3248	COG4570L	DLP12 prophage; endodeoxyribonuclease RUS (Holliday junction resolvase)
MM3249	-	hypothetical protein
MM3250	-	hypothetical protein
MM3251	-	holin protein
MM3252	-	phage protein
MM3253	-	hypothetical protein
MM3254	-	hypothetical protein
MM3255	COG1506E	putative alanyl dipeptidyl peptidase
MM3256	-	hypothetical protein
MM3257	COG5565R	DNA packaging protein gp2
MM3258	-	Portal protein (protein gp1)
MM3259	-	scaffolding protein
MM3260	-	coat protein
MM3261	-	hypothetical protein
MM3262	-	Packaged DNA stabilization protein from phage
MM3263	-	gp26
MM3264	-	Phage DNA transfer protein
MM3265	-	hypothetical protein
MM3266	-	hypothetical protein
MM3267	-	hypothetical protein
MM3268	-	regulatory protein Mnt
MM3269	-	head-binding domain of phage tailspike protein
MM3270	COG4099R	lipase
MM3271	COG3274S	putative prophage membrane protein
degenerate prophage 1
MM0139	COG0582L	prophage integrase
MM0140	-	Antirestriction ArdA family protein
MM0141	COG0513LKJ	DEAH ATP-dependent helicase
MM0142	COG1743L	DNA methylase containing a Zn-ribbon
MM0143	COG1483R	hypothetical protein
MM0144	-	hypothetical protein
MM0145	COG3596R	ATP/GTP-binding protein
MM0146	-	plasmid-related antirestriction protein
MM0147	-	plasmid-related protein
MM0148	COG0582L	prophage integrase
MM0149	COG0388R	hypothetical protein
MM0150	COG0388R	hypothetical protein
MM0151	-	phasin family protein
MM0152	-	hypothetical protein
MM0153	COG2801L	integrase core domain protein
MM0154	-	IS3 family element, transposase orfA
degenerate prophage 2
MM2116	COG4385R	bacteriophage protein
MM2117	COG3948R	baseplate assembly protein J
MM2118	COG3628R	Baseplate assembly protein W (GpW)
MM2119	-	phage baseplate assembly protein V
MM2120	-	phage virion morphogenesis protein
MM2121	-	Tail completion protein r
MM2122	-	hypothetical protein
MM2123	-	putative endopeptidase
MM2124	COG3772R	putative Qin prophage; lysozyme
MM2125	-	putative bacteriophage protein
MM2126	COG5004R	phage tail protein
MM2127	-	Phage head completion/stabilization protein
MM2128	-	small terminase subunit
MM2129	-	phage major capsid protein, P2 family
MM2130	-	Putative phage capsid scaffolding protein
MM2131	COG5484S	hypothetical protein
MM2132	COG5518R	phage portal protein, PBSX family
MM2133	COG2856E	hypothetical protein
MM2134	-	phage replication protein
MM2135	COG0338L	DNA adenine methylase
MM2136	COG1734T	phage protein
MM2137	-	phage protein
MM2138	-	hypothetical protein
MM2139	-	heavy metal translocating P-type ATPase
MM2140	-	hypothetical protein
MM2141	-	hypothetical protein
MM2142	-	phage Cox regulatory protein
MM2143	COG4974L	phage integrase
degenerate prophage 3
MM2295	COG3948R	baseplate assembly protein J
MM2296	COG4385R	bacteriophage protein
MM2297	COG5301R	bacteriophage variable tail fiber protein H
MM2298	-	putative tail fiber assembly protein (fragment)
MM2299	-	hypothetical protein
MM2300	-	hypothetical protein
MM2301	COG3499R	Putative phage tail protein
MM2302	COG5283S	putative phage tail fiber protein
MM2303	-	tail E family protein
MM2304	COG3498R	major tail tube protein
MM2305	COG3497R	Major tail sheath protein
MM2306	COG3500R	Regulator of late gene expression
MM2307	-	Bacteriophage regulatory protein
degenerate prophage 4
MM2988	COG4574R	ecotin
MM2989	COG2841S	hypothetical protein
MM2990	-	hypothetical protein
MM2991	-	DinI-like protein in retron EC67
MM2992	-	hypothetical protein
MM2993	COG1670J	acetyltransferase
MM2994	COG1664M	hypothetical protein
MM2995	COG3842E	ABC transporter ATP-binding protein
MM2996	COG0555O	ABC transporter permease
MM2997	COG0725P	ABC transporter substrate-binding protein
MM2998	COG2207K	hypothetical protein
MM2999	-	hypothetical protein
degenerate prophage 5
MM3090	-	positive regulator of phage late gene transcription
MM3091	COG3500R	regulator of late phage gene expression
MM3092	COG3499R	hypothetical protein
MM3093	COG5283S	phage tail fiber protein
MM3094	-	hypothetical protein
MM3095	-	hypothetical protein
MM3096	COG3498R	putative major tail tube protein
MM3097	COG3497R	putative major tail sheath protein
MM3098	-	hypothetical protein
MM3099	-	putative phage tail fibre assembly protein
MM3100	COG5301R	putative variable tail fiber protein
MM3101	COG4385R	bacteriophage protein
MM3102	COG3948R	baseplate assembly protein J
degenerate prophage 6
MM3272	COG4385R	bacteriophage protein
MM3273	COG3948R	baseplate assembly protein J
MM3274	COG3628R	Baseplate assembly protein W (GpW)
MM3275	COG4540R	phage baseplate assembly protein
MM3276	-	phage tail completion protein S
MM3277	-	Tail completion protein R
MM3278	-	hypothetical protein
MM3279	-	hypothetical protein
MM3280	-	hypothetical protein
MM3281	COG5004R	tail protein X
MM3282	-	head completion/stabilization protein (GpL)
MM3283	-	phage r protein
MM3284	-	major capsid protein (GpN)
MM3285	-	phage capsid scaffolding protein
MM3286	COG5484S	putative phage terminase subunit
MM3287	COG5518R	Fels-2 prophage protein
MM3288	COG4694S	ATPase
MM3289	-	phage replication protein
MM3290	-	hypothetical protein
MM3291	COG0338L	DNA adenine methylase
MM3292	COG1734T	phage protein
MM3293	-	phage protein
MM3294	-	hypothetical protein
MM3295	-	hypothetical protein
MM3296	-	hypothetical protein
MM3297	COG4974L	integrase family protein
MM3298	-	hypothetical protein
MM3299	COG0223J	hypothetical protein
MM3300	-	hypothetical protein
MM3301	-	hypothetical protein
degenerate prophage 7
MM3387	COG0589T	universal stress protein
MM3388	COG0053P	cation efflux protein
MM3389	-	hypothetical protein
MM3390	-	hypothetical protein
MM3391	COG1052CHR	bifunctional glyoxylate/hydroxypyruvate reductase B
MM3392	COG2233F	putative purine permease YbbY
MM3393	COG3275T	signal transduction histidine kinase, LytS
MM3394	COG0531E	putative transporter
MM3395	-	Conserved hypothetical protein CHP00022
MM3396	COG3250G	evolved beta-D-galactosidase subunit alpha
MM3397	COG1609K	DNA-binding transcriptional repressor EbgR
MM3398	COG1087M	UDP-galactose 4-epimerase
MM3399	COG1085C	galactose-1-phosphate uridylyltransferase
MM3400	COG0153G	galactokinase
MM3401	COG2017G	aldose 1-epimerase
MM3402	COG0073R	hypothetical protein
MM3403	COG1609K	galactose operon repressor
MM3404	COG4771P	iron-regulated outer membrane virulence protein
MM3405	COG2819R	hypothetical protein
MM3406	COG2814G	putative transport protein
MM3407	-	hypothetical protein
MM3408	-	hypothetical protein
degenerate prophage 8
MM3453	COG4718S	phage minor tail family protein
MM3454	-	phage minor tail protein L
MM3455	COG1310R	NLP/P60 protein
MM3456	COG4723S	bacteriophage lambda tail assembly I
MM3457	COG4733S	fibronectin, type III domain-containing protein
degenerate prophage 10
MM3472	COG3747L	phage terminase small subunit, , P27 family
MM3473	-	Terminase
MM3474	-	e14 prophage (fragment)
MM3475	COG4695S	putative portal protein
MM3476	COG3740R	Sb5
MM3477	COG4653R	Sb6
MM3478	-	hypothetical protein
MM3479	COG5614R	putative head-tail adaptor
MM3480	-	hypothetical protein
MM3481	-	hypothetical protein
MM3482	-	hypothetical protein
MM3483	-	putative minor tail protein
degenerate prophage 9
MM3484	-	putative DLP12 prophage; antitermination protein Q
MM3485	-	phage protein
MM3486	-	hypothetical protein
MM3487	-	proline rich protein
MM3488	-	hypothetical protein
MM3489	-	phage protein
MM3490	-	hypothetical protein
MM3491	-	site-specific recombinase, phage integrase family
degenerate prophage 11
MM3493	COG3747L	phage terminase small subunit, , P27 family
MM3494	-	Terminase
MM3495	-	e14 prophage (fragment)
MM3496	COG4695S	putative portal protein
MM3497	COG3740R	Sb5
MM3498	COG4653R	Sb6
MM3499	-	hypothetical protein
MM3500	COG5614R	putative head-tail adaptor
MM3501	-	hypothetical protein
MM3502	-	hypothetical protein
MM3503	-	hypothetical protein
MM3504	-	putative minor tail protein
MM3505	-	phage-related minor tail protein
degenerate prophage 12
MM3534	COG4723S	bacteriophage lambda tail assembly I
MM3535	COG1310R	NLP/P60 protein
MM3536	-	phage minor tail protein L
MM3537	COG4718S	phage minor tail family protein
MM3538	COG5281S	lambda family phage tail tape measure protein
