# Supplementary material for: Whole-genome sequencing and identification of Morganella morganii KT pathogenicity-related genes
Source: BMC Genomics. 2012 Dec 7;13(Suppl 7):S4. doi: 10.1186/1471-2164-13-S7-S4 (PMC3521468; doi:10.1186/1471-2164-13-S7-S4)
Supplement: Additional File 10 — Supplementary Table 9. Specific CDSs in M. morganii compared to other Enterobacteriaceae (n = 14) and/or Proteeae (n = 5). (*.xls) [file 1471-2164-13-S7-S4-S10.xlsx]

## Sheet: Table S2 unique CDSs
Supplementary Table 9. Specific CDSs in M. morganii compared to other Enterobacteriaceae (n=14) and/or Proteeae (n=5).
(red) cobalamin (vitamin B12) related genes, (green) ethanolamine utilization genes.
CDS #	Unique (14 Ent.)	Unique (5 Prot.)	Gene	COG	Product description
MM0004	1	1	-	-	hypothetical protein
MM0041	0	1	-	COG0598P	magnesium/nickel/cobalt transporter CorA
MM0048	1	1	-	-	hypothetical protein
MM0053	1	1	-	-	hypothetical protein
MM0113	1	1	-	COG1652S	LysM domain/BON superfamily protein
MM0138	0	1	-	-	hypothetical protein
MM0141	0	1	-	COG0513LKJ	DEAH ATP-dependent helicase
MM0142	0	1	-	COG1743L	DNA methylase containing a Zn-ribbon
MM0143	1	1	-	COG1483R	hypothetical protein
MM0149	0	1	-	COG0388R	hypothetical protein
MM0150	1	1	-	COG0388R	hypothetical protein
MM0151	1	1	-	-	phasin family protein
MM0155	0	1	-	COG3440V	hypothetical protein
MM0159	1	1	-	-	glycosyl transferase family 2
MM0163	0	1	-	-	DNA mismatch endonuclease vsr
MM0165	1	1	-	COG1020Q	amino acid adenylation protein
MM0184	1	1	-	COG0243C	nitrate reductase catalytic subunit
MM0191	1	1	-	-	hypothetical protein
MM0193	0	1	-	-	hypothetical protein
MM0207	1	1	-	-	hypothetical protein
MM0210	1	1	-	COG0107E	imidazoleglycerol phosphate synthase, cyclase subunit
MM0211	1	1	-	COG2199T	diguanylate cyclase
MM0213	1	1	-	COG0790R	hypothetical protein
MM0214	1	1	-	-	hypothetical protein
MM0224	1	1	-	COG0438M	glycosyl transferase, group 1 family protein
MM0225	1	1	-	-	type III secretion system protein
MM0226	1	1	-	-	putative type III secretion apparatus
MM0228	1	1	-	COG4589R	phosphatidate cytidylyltransferase
MM0229	1	1	-	-	type III secretion system protein
MM0230	1	1	-	COG0820R	Radical SAM domain protein
MM0237	1	1	-	-	chromosome segregation protein SMC
MM0238	1	1	-	COG3708S	transcription activator effector binding
MM0246	1	1	ipaB	COG2433S	IpaB
MM0247	1	1	-	-	type III secretion system protein
MM0252	1	1	-	COG0789K	MerR family transcriptional regulator
MM0271	0	1	pmsA	COG0076E	histidine decarboxylase
MM0303	1	1	-	COG0399M	aminotransferase
MM0310	1	1	-	-	hypothetical protein
MM0312	1	1	-	-	fimbrial protein
MM0316	1	1	-	-	hypothetical protein
MM0325	0	1	ymjA	-	YmjA
MM0332	1	1	-	-	germination protein, Ger(x)C family
MM0354	1	1	srtG1	-	SrtG1, sortase_B family
MM0355	0	1	-	-	lipoprotein
MM0358	1	1	-	COG1609K	LacI family transcriptional regulator
MM0359	1	1	-	COG2812L	DNA polymerase III subunit gamma/tau
MM0360	1	1	-	-	hypothetical protein
MM0369	1	1	intE	-	e14 prophage integrase
MM0371	0	1	-	COG0725P	molybdate ABC transporter periplasmic molybdate-binding protein
MM0373	1	1	-	-	hypothetical protein
MM0375	1	1	-	COG2841S	hypothetical protein
MM0380	1	1	-	-	hypothetical protein
MM0381	1	1	recA	COG0468L	recombinase A
MM0382	1	1	-	COG1077D	rod shape-determining-related protein
MM0387	1	1	-	COG0737F	5'-nucleotidase/2' 3'-cyclic phosphodiesterase and related esterase-like protein
MM0389	1	1	-	-	hypothetical protein
MM0415	1	1	-	-	S-type pyocin domain-containing protein
MM0431	1	1	-	COG0501O	hypothetical protein
MM0454	1	1	xaxB	-	toxin
MM0465	1	1	-	-	hypothetical protein
MM0467	1	1	-	-	hypothetical protein
MM0483	1	1	-	COG5263R	cell wall binding repeat-containing protein
MM0499	1	1	-	COG1200LK	mitomycin resistance protein McrB
MM0530	1	1	-	COG0439I	hypothetical protein
MM0556	0	1	-	-	hypothetical protein
MM0579	0	1	-	COG4256P	hypothetical protein
MM0601	1	1	-	-	hypothetical protein
MM0608	1	1	-	-	putative outer membrane virulence protein
MM0630	1	1	-	-	peripheral inner membrane phage-shock protein
MM0633	1	1	-	COG3182S	PepSY-associated TM helix domain protein
MM0641	1	1	-	-	hypothetical protein
MM0643	1	1	-	COG1357S	pentapeptide repeat-containing protein
MM0646	1	1	-	-	hypothetical protein
MM0647	1	1	-	COG0363G	6-phosphogluconolactonase
MM0649	1	1	secDF	COG0342U	bifunctional preprotein translocase subunit SecD/SecF
MM0674	0	1	-	COG3039L	IS4 family transposase
MM0676	1	1	rtxA	-	metalloprotease, hemolysin-type calcium-binding region
MM0685	1	1	-	COG1216R	hypothetical protein
MM0736	1	1	-	COG0553KL	SNF2 helicase family protein
MM0737	1	1	-	COG0583K	LysR family transcriptional regulator
MM0741	0	1	-	COG2510S	hypothetical protein
MM0778	1	1	ycaM	COG0531E	transport protein
MM0779	1	1	-	COG1449G	hypothetical protein
MM0809	1	1	-	COG2274V	ABC transporter ATP-binding protein
MM0822	1	1	mchI	-	hypothetical protein MchI
MM0832	1	1	repC	-	replicator initiator RepC
MM0846	1	1	-	COG4715S	zinc finger SWIM domain protein
MM0863	1	1	-	-	carotene hydroxylase
MM0865	1	1	-	COG0438M	mannosyl transferase
MM0888	1	1	-	COG2936R	hydrolase CocE/NonD family protein
MM0918	1	1	ribH	COG0054H	6,7-dimethyl-8-ribityllumazine synthase
MM0949	1	1	-	-	putative transcriptional regulator
MM0954	0	1	-	COG1811R	hypothetical protein
MM0955	0	1	-	COG0700S	hypothetical protein
MM0963	0	1	-	COG3039L	IS4 family transposase
MM0964	0	1	-	COG3039L	IS4 family transposase
MM0965	0	1	-	-	insecticidal toxin complex protein
MM0966	0	1	-	-	hypothetical protein
MM0967	0	1	tcaC	-	insecticidal toxin complex protein tcdb2
MM0968	1	1	-	-	MiaB-like tRNA modifying protein
MM0973	1	1	hisH	COG0118E	imidazole glycerol phosphate synthase subunit HisH
MM0980	0	1	-	COG1263G	putative phosphotransferase system component
MM0981	0	1	-	COG0107E	hypothetical protein
MM0985	1	1	-	-	hypothetical protein
MM1010	0	1	-	-	Conserved uncharacterized protein
MM1022	1	1	-	-	glutamate-cysteine ligase-like protein
MM1032	1	1	-	COG2114T	putative adenylate cyclase
MM1035	0	1	-	-	Putative shiga-like toxin A subunit
MM1057	1	1	inh	-	protease inhibitor
MM1072	1	1	-	COG5581M	YcgR family protein
MM1079	1	1	-	-	hypothetical protein
MM1085	1	1	ymfA	-	predicted inner membrane protein
MM1094	0	1	-	COG1319C	xanthine dehydrogenase subunit XdhB
MM1105	1	1	-	COG1575H	1,4-dihydroxy-2-naphthoate octaprenyltransferase
MM1107	0	1	kptA	COG1859J	2'-phosphotransferase
MM1112	1	1	-	COG2319R	WD-40 repeat-containing protein
MM1113	0	1	-	COG1914P	Mn2+/Fe2+ transporter
MM1114	0	1	-	COG1975O	xanthine dehydrogenase accessory factor, putative subfamily
MM1115	0	1	-	-	hypothetical protein
MM1116	0	1	-	COG2068R	hypothetical protein
MM1119	0	1	-	COG1319C	putative selenate reductase subunit YgfM
MM1126	0	1	-	COG0614P	iron compound ABC transporter iron compound-binding protein
MM1127	1	1	-	COG3411C	hypothetical protein
MM1134	0	1	eutL	-	microcompartments protein
MM1135	0	1	eutC	-	Ethanolamine ammonia-lyase
MM1136	0	1	eutB	COG4303E	ethanolamine ammonia-lyase heavy chain
MM1137	0	1	eutA	COG4819E	reactivating factor for ethanolamine ammonia lyase
MM1140	0	1	eutJ	COG4820E	ethanolamine utilization protein EutJ
MM1142	0	1	eutN	COG4576QC	ethanolamine utilization protein
MM1145	0	1	eutT	COG4812E	predicted cobalamin adenosyltransferase in ethanolamine utilization
MM1146	0	1	eutQ	COG4766E	ethanolamine utilization protein
MM1147	0	1	eutP	COG4917E	nucleoside triphosphate hydrolase domain-containing protein
MM1148	0	1	eutS	COG4810E	carboxysome-like ethanolaminosome structural protein with role in ethanol utilization
MM1149	1	1	-	COG0583K	transcriptional regulator, LysR family
MM1156	0	1	-	-	hypothetical protein
MM1157	0	1	-	-	hypothetical protein
MM1158	0	1	-	COG3799E	methylaspartate ammonia-lyase
MM1159	0	1	mutE	COG4865E	methylaspartate mutase E chain
MM1160	0	1	-	-	glutamate mutase
MM1161	0	1	-	-	methylaspartate mutase subunit S
MM1163	0	1	-	COG4542Q	hypothetical protein
MM1166	1	1	-	-	spermidine synthase
MM1167	0	1	-	COG1797H	Cobyrinic acid A,C-diamide synthase
MM1168	0	1	-	-	cobalamin biosynthesis protein CobD
MM1169	0	1	-	COG2082H	cobalt-precorrin-8X methylmutase
MM1170	0	1	-	COG1903H	putative cobalt-precorrin-6A synthase
MM1171	0	1	cbiE	COG2241H	cobalt-precorrin-6Y C(5)-methyltransferase
MM1172	0	1	-	COG2242H	putative cobalt-precorrin-6Y C(15)-methyltransferase
MM1174	0	1	-	COG2073H	protein cbiG
MM1176	0	1	-	COG2099H	cobalt-precorrin-6A reductase
MM1177	0	1	-	COG4822H	Sirohydrochlorin cobaltochelatase
MM1178	0	1	-	COG2243H	cobalt-precorrin-2 C(20)-methyltransferase
MM1179	0	1	-	COG0310P	protein cbiM
MM1180	0	1	-	COG1930P	cobalt transport protein cbiN
MM1181	0	1	-	COG0619P	cobalt transport protein cbiQ
MM1183	0	1	-	COG1492H	cobyric acid synthase
MM1184	0	1	cobU	COG2087H	adenosylcobinamide kinase/adenosylcobinamide-phosphate guanylyltransferase
MM1185	0	1	cobS	COG0368H	cobalamin 5'-phosphate synthase
MM1187	0	1	-	-	nicotinate-nucleotide/dimethylbenzimidazole phosphoribosyltransferase
MM1194	1	1	-	-	glycosyl transferase family 2
MM1196	0	1	-	COG2267I	alpha/beta hydrolase fold protein
MM1200	1	1	oppA	COG0747E	oligopeptide ABC transporter solute-binding protein
MM1201	1	1	-	-	hypothetical protein
MM1202	1	1	-	COG2153R	putative acetyltransferase
MM1224	1	1	-	-	capsid scaffolding protein (GpO) from prophage P2
MM1232	0	1	scrB	COG1621G	sucrose-6-phosphate hydrolase
MM1241	0	1	-	-	hypothetical protein
MM1265	0	1	-	-	gcn5-related n-acetyltransferase
MM1273	1	1	-	-	hypothetical protein
MM1277	1	1	-	-	MarR family transcriptional regulator
MM1278	1	1	-	COG0031E	cysteine synthase A
MM1279	1	1	-	COG1309K	TetR family transcriptional regulator
MM1300	1	1	-	COG0515RTKL	serine/threonine protein kinase
MM1321	0	1	tauD	COG2175Q	taurine dioxygenase
MM1336	1	1	-	COG4230C	delta-1-pyrroline-5-carboxylate dehydrogenase
MM1347	1	1	-	COG0463M	putative glycosyltransferase
MM1354	1	1	-	-	hydrophobe/amphiphile efflux-1 (HAE1) family transporter
MM1357	1	1	-	-	hypothetical protein
MM1358	1	1	-	COG1131V	ABC transporter-like protein
MM1371	1	1	-	-	hypothetical protein
MM1374	1	1	-	-	DNA topoisomerase (ATP-hydrolyzing)
MM1378	0	1	uppP	COG1968V	undecaprenyl pyrophosphate phosphatase
MM1391	1	1	-	-	levansucrase
MM1407	0	1	thiL	COG0611H	thiamine monophosphate kinase
MM1443	1	1	-	COG1131V	ABC-type transport system, ATP-binding protein
MM1444	1	1	-	COG4770I	Acetyl/propionyl-CoA carboxylase, alpha subunit
MM1464	0	1	ushA	COG0737F	bifunctional UDP-sugar hydrolase/5'-nucleotidase periplasmic
MM1500	1	1	-	COG3153R	hypothetical protein
MM1501	0	1	-	COG3153R	hypothetical protein
MM1502	0	1	-	COG4453S	hypothetical protein
MM1506	1	1	-	-	hypothetical protein
MM1522	1	1	-	COG1413C	hypothetical protein
MM1526	1	1	dnaB	COG3611L	Replication initiation/membrane attachment protein
MM1539	1	1	-	COG1063ER	galactitol-1-phosphate 5-dehydrogenase
MM1586	0	1	-	COG2089M	putative N-acylneuraminate-9-phosphate synthase (sialic acid synthase) protein
MM1587	1	1	asnC	COG0017J	asparaginyl-tRNA synthetase
MM1588	1	1	-	COG2120S	LmbE family protein
MM1589	1	1	-	-	hypothetical protein
MM1590	1	1	-	COG0484O	DnaJ-like protein
MM1591	1	1	-	-	hypothetical protein
MM1592	1	1	-	COG0658R	ComEC/Rec2-like protein
MM1598	1	1	-	-	hypothetical protein
MM1601	1	1	-	COG1272R	channel protein, hemolysin III family
MM1624	1	1	-	-	hypothetical protein
MM1625	0	1	-	COG1280E	hypothetical protein
MM1627	0	1	-	-	C4-dicarboxylate transporter/malic acid transport protein
MM1628	1	1	-	-	hypothetical protein
MM1629	1	1	-	COG3708S	hypothetical protein
MM1635	1	1	-	-	hypothetical protein
MM1636	1	1	-	-	hypothetical protein
MM1637	1	1	-	COG4399S	hypothetical protein
MM1656	1	1	-	-	putative lipoprotein
MM1666	1	1	-	-	hypothetical protein
MM1667	1	1	-	-	RNA-binding protein, predicted
MM1700	0	1	-	COG3039L	IS4 family transposase
MM1701	1	1	-	-	hypothetical protein
MM1702	1	1	-	-	hypothetical protein
MM1718	1	1	-	COG0406G	hypothetical protein
MM1724	1	1	-	-	hypothetical protein
MM1725	1	1	yhbX	COG2194R	outer membrane protein yhbx
MM1726	1	1	-	COG0612R	peptidase m16 domain protein
MM1727	1	1	yhbX	COG2194R	outer membrane protein yhbx
MM1729	1	1	-	COG1966T	putative carbon starvation protein A
MM1739	1	1	-	COG0583K	LysR family transcriptional regulator
MM1745	1	1	-	COG4105R	putative O-antigen polymerase
MM1749	0	1	-	-	hypothetical protein
MM1780	0	1	xptA1	-	insecticidal toxin complex protein A
MM1781	0	1	xptA1	-	insecticidal toxin complex protein A
MM1782	0	1	xptC1	-	insecticidal toxin complex protein B
MM1800	1	1	-	-	sterol desaturase family protein
MM1803	1	1	wapA	COG3209M	cell wall-associated protein precursor
MM1804	1	1	-	-	hypothetical protein
MM1823	1	1	-	-	hypothetical protein
MM1873	1	1	-	-	Ion transport protein
MM1884	1	1	-	-	hypothetical protein
MM1885	1	1	-	COG2197TK	LuxR family transcriptional regulator
MM1889	1	1	-	-	hypothetical protein
MM1890	1	1	-	-	hypothetical protein
MM1891	0	1	-	COG0346E	glyoxalase/bleomycin resistance protein/dioxygenase
MM1892	1	1	-	-	hypothetical protein
MM1901	0	1	tcdA4	-	insecticidal toxin complex protein TcdA4
MM1902	1	1	-	COG3119P	sulfatase
MM1922	1	1	-	-	hypothetical protein
MM1923	0	1	-	COG3039L	IS4 family transposase
MM1926	1	1	-	COG3031U	PDZ/DHR/GLGF domain protein
MM1927	1	1	pepN	COG0308E	aminopeptidase N
MM1933	1	1	-	-	hypothetical protein
MM1936	1	1	-	-	hypothetical protein
MM1940	0	1	-	-	lysine-N-methylase
MM1960	1	1	fucK	COG1070G	L-fuculokinase
MM1970	0	1	-	COG1289S	hypothetical protein
MM1977	0	1	-	-	hypothetical protein
MM1991	1	1	-	COG0063G	hypothetical protein
MM1995	1	1	-	COG2333R	putative competence protein
MM2007	1	1	-	COG1653G	extracellular solute-binding protein family 1
MM2047	1	1	-	COG0456R	GCN5-related N-acetyltransferase
MM2056	1	1	-	-	hypothetical protein
MM2060	1	1	-	COG4967NU	prepilin peptidase dependent protein C
MM2071	1	1	-	COG3378R	P4 family phage/plasmid primase
MM2075	1	1	-	-	hypothetical protein
MM2086	1	1	-	-	hypothetical protein
MM2088	1	1	-	-	Xenobiotic-transporting ATPase
MM2140	0	1	-	-	hypothetical protein
MM2149	0	1	-	COG0518F	glutamine amidotransferase class-I
MM2171	1	1	-	COG2935O	arginyl-tRNA-protein transferase
MM2186	1	1	-	-	hypothetical protein
MM2187	1	1	-	-	hypothetical protein
MM2188	1	1	-	-	putative lipoprotein
MM2205	1	1	-	COG1251C	NAD(P)H-nitrite reductase
MM2218	1	1	-	-	hypothetical protein
MM2240	0	1	-	-	hypothetical protein
MM2243	1	1	-	-	hypothetical protein
MM2244	1	1	mrtA	COG4058H	hypothetical protein
MM2246	0	1	-	COG2814G	hypothetical protein
MM2255	1	1	-	-	hypothetical protein
MM2267	0	1	-	-	hypothetical protein
MM2269	1	1	mmpL1	COG2409R	RND superfamily drug exporter
MM2272	1	1	-	-	hypothetical protein
MM2273	1	1	-	-	Sb55
MM2274	1	1	-	-	cytochrome c
MM2289	0	1	-	-	hypothetical protein
MM2293	1	1	-	-	SH3 type 3 domain-containing protein
MM2299	1	1	-	-	hypothetical protein
MM2308	1	1	-	COG2333R	metallo-beta-lactamase family protein
MM2318	1	1	-	-	hypothetical protein
MM2319	1	1	-	-	hypothetical protein
MM2320	0	1	-	COG1359S	autoinducer-2 (AI-2) modifying protein LsrG
MM2341	1	1	-	-	hypothetical protein
MM2353	1	1	-	-	family 1 extracellular solute-binding protein
MM2354	1	1	-	-	hypothetical protein
MM2370	1	1	-	-	hypothetical protein
MM2380	1	1	-	-	hypothetical protein
MM2381	1	1	-	-	membrane transporter
MM2382	1	1	nleD	-	hypothetical protein
MM2388	1	1	-	-	hypothetical protein
MM2401	1	1	-	-	hypothetical protein
MM2408	0	1	-	-	hypothetical protein
MM2417	1	1	-	COG1309K	hypothetical protein
MM2422	1	1	-	-	hypothetical protein
MM2427	1	1	-	-	hypothetical protein
MM2428	1	1	-	-	Delta endotoxin central region subgroup 1
MM2438	0	1	-	COG0596R	prolyl aminopeptidase
MM2443	0	1	-	COG4977K	DJ-1/PfpI family protein
MM2445	0	1	-	COG0384R	PhzF family phenazine biosynthesis protein
MM2446	0	1	-	COG0384R	PhzF family phenazine biosynthesis protein
MM2447	0	1	-	COG3209M	YD repeat-containing protein
MM2470	0	1	-	COG3783C	cytochrome b562
MM2471	0	1	-	COG3038C	hypothetical protein
MM2478	1	1	-	-	GerA spore germination protein
MM2480	0	1	-	-	hypothetical protein
MM2485	1	1	cts1T	-	T6SS protein Cts1T
MM2492	0	1	-	COG2313Q	hypothetical protein
MM2509	1	1	-	COG2025C	Electron transfer flavoprotein alpha subunit
MM2510	1	1	-	-	hypothetical protein
MM2527	0	1	mtnA	COG0182J	methyl-thioribose-1-phosphate isomerase
MM2528	0	1	mtnK	COG4857R	methylthioribose kinase
MM2530	0	1	-	-	hypothetical protein
MM2531	1	1	-	COG1203R	CRISPR-associated helicase Cas3
MM2552	1	1	-	COG4624R	hydrogenase
MM2566	0	1	-	COG3039L	IS4 family transposase
MM2567	0	1	-	-	insecticidal toxin complex protein
MM2568	1	1	-	-	hypothetical protein
MM2569	0	1	-	-	hypothetical protein
MM2570	0	1	-	-	insecticidal toxin complex protein TcaC
MM2571	1	1	-	COG3209M	YD repeat-containing protein
MM2615	1	1	-	-	hypothetical protein
MM2624	1	1	-	-	hypothetical protein
MM2651	1	1	-	-	hypothetical protein
MM2659	1	1	-	COG4972NU	hypothetical protein
MM2660	1	1	-	-	fimbrial assembly family protein
MM2661	1	1	-	-	hypothetical protein
MM2675	1	1	-	-	hypothetical protein
MM2678	1	1	-	-	hypothetical protein
MM2692	0	1	-	COG3090G	trap-type c4-dicarboxylate transport system, small permease
MM2696	0	1	uxaC	COG1904G	glucuronate isomerase
MM2701	0	1	-	-	3-oxoacid CoA-transferase, A subunit
MM2702	0	1	-	-	3-oxoacid CoA-transferase, B subunit
MM2703	0	1	atoE	COG2031I	short chain fatty acid transporter
MM2706	1	1	-	COG0583K	LysR family transcriptional regulator
MM2739	1	1	-	COG4640S	hypothetical protein
MM2751	1	1	-	COG0619P	cobalt transport protein
MM2752	1	1	cbiM	COG0310P	cobalt transport protein CbiM
MM2753	1	1	-	-	50S ribosomal protein L25
MM2754	1	1	-	COG5266P	branched chain amino acid ABC transporter periplasmic protein
MM2758	1	1	-	COG3239I	putative lipoprotein
MM2759	1	1	-	COG1032C	hypothetical protein
MM2781	1	1	-	COG1651O	disulfide bond formation protein D
MM2786	1	1	-	-	hypothetical protein
MM2802	1	1	-	COG1418R	HD superfamily hydrolase
MM2806	1	1	-	COG3677L	protein of unknown function DUF746
MM2808	1	1	-	COG2801L	putative transposase
MM2828	1	1	atpF	COG0711C	F0F1 ATP synthase subunit B
MM2833	1	1	-	-	hypothetical protein
MM2852	1	1	aceF	COG0508C	dihydrolipoamide acetyltransferase
MM2853	1	1	-	COG4928R	KAP P-loop domain protein
MM2854	0	1	-	COG3039L	IS4 family transposase
MM2887	1	1	-	-	hypothetical protein
MM2908	1	1	-	-	major facilitator superfamily MFS_1
MM2926	0	1	-	COG3039L	IS4 family transposase
MM2931	1	1	-	-	integral membrane protein
MM2954	1	1	-	-	hypothetical protein
MM2966	0	1	-	-	hypothetical protein
MM2979	1	1	-	COG2200T	hypothetical protein
MM2982	1	1	-	-	species specific lipoprotein
MM2987	0	1	-	COG3039L	IS4 family transposase
MM2999	1	1	-	-	hypothetical protein
MM3000	1	1	gmk	COG0194F	guanylate kinase
MM3038	1	1	-	-	hypothetical protein
MM3047	0	1	-	-	IS10R, transposase
MM3051	1	1	-	COG3706T	choline-carnitine o-acyltransferase family protein
MM3052	1	1	-	-	hypothetical protein
MM3055	0	1	-	COG3135Q	Similar to benzoate membrane transport protein
MM3060	1	1	corA	COG0598P	magnesium/cobalt transport protein
MM3072	0	1	-	-	hypothetical protein
MM3074	1	1	-	-	hypothetical protein
MM3075	0	1	-	-	hypothetical protein
MM3077	0	1	-	-	ThiJ/PfpI domain-containing protein
MM3098	1	1	-	-	hypothetical protein
MM3130	0	1	spvC	-	hydrophilic protein, virA protein
MM3133	0	1	TetR	COG1309K	bacterial regulatory protein
MM3134	1	1	-	COG3153R	GCN5-related N-acetyltransferase
MM3142	0	1	-	COG0614P	periplasmic binding protein
MM3147	1	1	-	COG2814G	major facilitator superfamily MFS_1
MM3150	1	1	-	COG0384R	phenazine biosynthesis PhzC/PhzF protein
MM3152	1	1	-	-	hypothetical protein
MM3161	1	1	-	COG1136V	ABC transporter ATP-binding protein
MM3204	1	1	-	COG0789K	multidrug ABC transporter
MM3213	1	1	-	-	hypothetical protein
MM3235	1	1	-	COG3413R	PAS/PAC sensor protein
MM3237	1	1	-	COG0616OU	hypothetical protein
MM3244	1	1	-	-	hypothetical protein
MM3248	1	1	rusA	COG4570L	DLP12 prophage; endodeoxyribonuclease RUS (Holliday junction resolvase)
MM3254	1	1	-	-	hypothetical protein
MM3255	1	1	-	COG1506E	putative alanyl dipeptidyl peptidase
MM3257	1	1	-	COG5565R	DNA packaging protein gp2
MM3259	1	1	-	-	scaffolding protein
MM3260	0	1	-	-	coat protein
MM3267	1	1	-	-	hypothetical protein
MM3268	0	1	mnt	-	regulatory protein Mnt
MM3270	1	1	-	COG4099R	lipase
MM3271	0	1	-	COG3274S	putative prophage membrane protein
MM3280	0	1	-	-	hypothetical protein
MM3288	1	1	-	COG4694S	ATPase
MM3293	1	1	-	-	phage protein
MM3295	1	1	-	-	hypothetical protein
MM3298	1	1	-	-	hypothetical protein
MM3299	1	1	-	COG0223J	hypothetical protein
MM3300	1	1	-	-	hypothetical protein
MM3301	0	1	-	-	hypothetical protein
MM3303	1	1	-	-	hypothetical protein
MM3309	1	1	-	-	hypothetical protein
MM3310	1	1	-	-	hypothetical protein
MM3311	1	1	-	COG1032C	hypothetical protein
MM3312	1	1	-	COG1032C	hypothetical protein
MM3313	1	1	-	-	hypothetical protein
MM3314	1	1	-	COG1032C	hypothetical protein
MM3315	1	1	-	COG1032C	hypothetical protein
MM3317	1	1	-	-	hypothetical protein
MM3318	0	1	-	COG3039L	IS4 family transposase
MM3319	1	1	-	COG1179H	UBA/THIF-type NAD/FAD binding protein
MM3320	1	1	-	-	hypothetical protein
MM3325	1	1	-	COG2706G	hypothetical protein
MM3328	0	1	-	-	hypothetical protein
MM3329	0	1	-	COG4727S	putative outer membrane protein
MM3331	0	1	-	COG1402R	creatininase
MM3336	0	1	nifJ	COG0674C	putative pyruvate-flavodoxin oxidoreductase
MM3337	0	1	-	-	hypothetical protein
MM3338	0	1	hgdC	COG1924I	ATPase, activator of (R)-hydroxyglutaryl-CoA dehydratase
MM3339	0	1	yjiM	COG1775E	hypothetical protein
MM3344	1	1	-	COG1207M	hypothetical protein
MM3357	1	1	-	-	hypothetical protein
MM3359	1	1	trxA	COG3118O	thioredoxin
MM3384	1	1	-	COG4972NU	hypothetical protein
MM3385	0	1	-	COG3039L	IS4 family transposase
MM3389	0	1	-	-	hypothetical protein
MM3390	1	1	-	-	hypothetical protein
MM3393	1	1	-	COG3275T	signal transduction histidine kinase, LytS
MM3395	0	1	-	-	Conserved hypothetical protein CHP00022
MM3396	0	1	-	COG3250G	evolved beta-D-galactosidase subunit alpha
MM3402	0	1	ygjH	COG0073R	hypothetical protein
MM3411	1	1	-	-	hypothetical protein
MM3458	1	1	-	-	hypothetical protein
MM3459	1	1	-	-	hypothetical protein
MM3471	0	1	-	COG3039L	IS4 family transposase
MM3474	0	1	-	-	e14 prophage (fragment)
MM3486	0	1	-	-	hypothetical protein
MM3487	1	1	-	-	proline rich protein
MM3492	0	1	-	COG3039L	IS4 family transposase
MM3495	0	1	-	-	e14 prophage (fragment)
MM3508	0	1	-	-	e14 prophage (fragment)
MM3519	0	1	-	-	IS10R, transposase
MM3544	0	1	-	COG3209M	YD repeat-containing protein
MM3545	0	1	-	COG3039L	IS4 family transposase
MM3549	0	1	-	COG3039L	IS4 family transposase
MM3557	0	1	-	COG3039L	IS4 family transposase
MM3558	1	1	-	COG1876M	carboxypeptidase
MM3559	0	1	-	COG3209M	YD repeat-containing protein
MM3560	1	1	-	COG3385L	transposase IS4 family protein
MM3561	1	1	-	COG1937S	hypothetical protein
	295	459
That 459 and 295 CDSs are specific in M. morganii but not found in the other Proteeae and 14Enterobacteriaceae genomes, respectively.
COG functional categories & statistics in unique genes:
(1) Among the 295 unique genes out of 14 Enterobacteriaceae of M. morganii,
141 genes with functional categories. Ranks are R=32, C=13, S=13, K=10 ...
(2) Among the 459 unique genes out of 5 Proteeae of M. morganii, K=12 …
244 genes with functional categories. Ranks are R=42, L=26, E=22, S=20, C=18, H=17, G=14,
Unique (14 Ent.)	Unique (5 Prot.)
		INFORMATION STORAGE AND PROCESSING
			[J] Translation, ribosomal structure and biogenesis
			[A] RNA processing and modification
10	12		[K] Transcription
	26		[L] Replication, recombination and repair
			[B] Chromatin structure and dynamics
		CELLULAR PROCESSES AND SIGNALING
			[D] Cell cycle control, cell division, chromosome partitioning
			[Y] Nuclear structure
			[V] Defense mechanisms
			[T] Signal transduction mechanisms
			[M] Cell wall/membrane/envelope biogenesis
			[N] Cell motility
			[Z] Cytoskeleton
			[W] Extracellular structures
			[U] Intracellular trafficking, secretion, and vesicular transport
			[O] Posttranslational modification, protein turnover, chaperones
		METABOLISM
13	18		[C] Energy production and conversion
	14		[G] Carbohydrate transport and metabolism
	22		[E] Amino acid transport and metabolism
			[F] Nucleotide transport and metabolism
	17		[H] Coenzyme transport and metabolism
			[I] Lipid transport and metabolism
			[P] Inorganic ion transport and metabolism
			[Q] Secondary metabolites biosynthesis, transport and catabolism
		POORLY CHARACTERIZED
32	42		[R] General function prediction only
13	20		[S] Function unknown
