# Supplementary material for: Whole-genome sequencing and identification of Morganella morganii KT pathogenicity-related genes
Source: BMC Genomics. 2012 Dec 7;13(Suppl 7):S4. doi: 10.1186/1471-2164-13-S7-S4 (PMC3521468; doi:10.1186/1471-2164-13-S7-S4)
Supplement: Additional File 11 — Supplementary Table 10. Comparison of CDSs in M. morganii compared to other Enterobacteriaceae (n = 14) and Proteeae (n = 5). (*.xls) [file 1471-2164-13-S7-S4-S11.xlsx]

## Sheet: Table S3
Supplementary Table 10. Comparison of CDSs in M. morganii compared to other Enterobacteriaceae (n=14) and Proteeae (n=5).
CDS #	r01	r02	r03	r04	r05	r06	r07	r08	r09	r10	r11	r12	r13	r14	14 strain, same	Common,Yes	1~5 strain, same	Common,Yes	Gene	COG	Product
MM0001	1	1	1	1	1	1	1	1	1	1	1	1	1	1	14	1	5	1	-	COG0583K	HTH-type transcriptional regulator hdfR
MM0002	1	1	1	1	1	1	1	1	1	1	1	1	1	1	14	1	5	1	yifE	COG3085S	putative transcriptional regulator
MM0003	1	1	1	1	1	1	1	1	1	1	1	1	1	1	14	1	5	1	yifB	COG0606O	hypothetical protein
MM0004	0	0	0	0	0	0	0	0	0	0	0	0	0	0	0	0	0	0	-	-	hypothetical protein
MM0005	1	1	1	1	1	1	1	1	1	1	1	1	1	1	14	1	5	1	ilvG	COG0028EH	acetolactate synthase 2 catalytic subunit
MM0006	1	1	1	1	1	1	1	1	1	1	1	1	1	1	14	1	5	1	ilvM	COG3978S	acetolactate synthase 2 regulatory subunit
MM0007	1	1	1	1	1	1	1	1	1	1	1	1	1	1	14	1	5	1	-	COG0115EH	branched-chain amino acid aminotransferase
MM0008	1	1	1	1	1	1	1	1	1	1	1	1	1	1	14	1	5	1	ilvD	COG0129EG	dihydroxy-acid dehydratase
MM0009	1	1	1	1	1	1	1	1	1	1	1	1	1	1	14	1	5	1	ilvA	COG1171E	threonine dehydratase
MM0010	1	1	1	1	1	1	1	1	1	1	1	1	1	1	14	1	5	1	ilvY	COG0583K	isoleucine and valine synthesis transcriptional activator
MM0011	1	1	1	1	1	1	1	1	1	1	1	1	1	1	14	1	5	1	ilvC	COG0059EH	ketol-acid reductoisomerase
MM0012	1	1	1	1	1	1	1	1	1	1	1	1	1	1	14	1	5	1	rep	COG0210L	ATP-dependent DNA helicase Rep
MM0013	1	1	1	1	1	1	1	1	1	1	1	1	1	1	14	1	5	1	gpp	COG0248FP	guanosine pentaphosphatase, also has exopolyphosphatase activity
MM0014	1	1	1	1	1	1	1	1	1	1	1	1	1	1	14	1	5	1	-	COG0513LKJ	DEAD/DEAH box helicase domain protein
MM0015	1	1	1	1	1	1	1	1	1	1	1	1	1	1	14	1	5	1	trxA	COG3118O	thioredoxin 1
MM0016	1	1	1	1	1	1	1	1	1	1	1	1	1	1	14	1	5	1	rho	COG1158K	transcription termination factor Rho; polarity suppressor
MM0017	1	1	1	1	1	1	1	1	1	1	1	1	1	1	14	1	5	1	wecA	COG0472M	undecaprenyl-phosphate alpha-N-acetylglucosaminyltransferase
MM0018	1	1	1	1	1	1	1	1	1	1	1	1	1	1	14	1	5	1	-	-	lipopolysaccharide biosynthesis protein WzzE
MM0019	1	1	1	1	1	1	1	1	1	1	1	1	1	1	14	1	5	1	rffE	COG0381M	UDP-N-acetyl glucosamine-2-epimerase
MM0020	1	1	1	1	1	1	1	1	1	1	1	1	1	1	14	1	5	1	wecC	COG0677M	UDP-N-acetyl-D-mannosamine dehydrogenase
MM0021	1	1	1	1	1	1	1	1	1	1	1	1	1	1	14	1	5	1	rffG	COG1088M	dTDP-D-glucose-4,6-dehydratase
MM0022	1	1	1	1	1	1	1	1	1	1	1	1	1	1	14	1	5	1	rffH	COG1209M	glucose-1-phosphate thymidylyltransferase
MM0023	1	1	1	1	1	1	1	1	1	1	1	1	1	1	14	1	5	1	rffC	COG0456R	putative acyl-CoA N-acyltransferase, lipopolysaccharide biosynthesis protein
MM0024	1	1	1	1	1	1	1	1	1	1	1	1	1	1	14	1	5	1	rffA	COG0399M	TDP-4-oxo-6-deoxy-D-glucose transaminase
MM0025	1	1	1	1	1	1	1	1	1	1	1	1	1	1	14	1	5	1	wzxE	COG2244R	O-antigen translocase
MM0026	1	1	1	1	1	1	1	1	1	1	1	1	1	1	14	1	5	1	-	-	4-alpha-L-fucosyltransferase
MM0027	1	1	1	1	1	1	1	1	1	1	1	1	1	1	14	1	5	1	wzyE	-	putative common antigen polymerase
MM0028	1	1	1	1	1	1	1	1	1	1	1	1	1	1	14	1	5	1	-	COG1922M	UDP-N-acetyl-D-mannosaminuronic acid transferase
MM0029	1	1	1	1	1	1	1	1	1	1	1	1	1	1	14	1	5	1	hemY	COG3071H	protoheme IX biogenesis protein
MM0030	1	1	1	1	1	1	1	1	1	1	1	1	1	1	14	1	5	1	hemX	COG2959H	putative uroporphyrinogen III C-methyltransferase
MM0031	1	1	1	1	1	1	1	1	1	1	1	1	1	1	14	1	5	1	hemD	COG1587H	uroporphyrinogen-III synthase
MM0032	1	1	1	1	1	1	1	1	1	1	1	1	1	1	14	1	5	1	hemC	COG0181H	porphobilinogen deaminase
MM0033	1	1	1	1	1	1	1	1	1	1	1	1	1	1	14	1	5	1	cyaA	COG3072F	adenylate cyclase
MM0034	1	1	1	1	1	1	1	1	1	1	1	1	1	1	14	1	5	1	-	COG1965P	protein cyaY
MM0035	0	1	1	1	0	1	0	0	0	0	1	1	1	1	8	0	3	0	-	COG5567N	putative lipoprotein
MM0036	1	1	1	1	1	1	1	1	1	1	1	1	1	1	14	1	5	1	dapF	COG0253E	diaminopimelate epimerase
MM0037	1	1	1	1	1	1	1	1	1	1	1	1	1	1	14	1	5	1	-	COG3159S	hypothetical protein
MM0038	1	1	1	1	1	1	1	1	1	1	1	1	1	1	14	1	5	1	xerC	COG4973L	site-specific tyrosine recombinase XerC
MM0039	1	1	1	1	1	1	1	1	1	1	1	1	1	1	14	1	5	1	-	COG1011R	haloacid dehalogenase-like hydrolase
MM0040	1	1	1	1	1	1	1	1	1	1	1	1	1	1	14	1	5	1	uvrD	COG0210L	DNA-dependent helicase II
MM0041	0	0	0	0	0	1	1	1	1	1	1	1	1	1	9	0	0	0	-	COG0598P	magnesium/nickel/cobalt transporter CorA
MM0042	1	0	0	1	0	0	0	0	0	0	0	0	0	0	2	0	2	0	-	COG0586S	hypothetical protein
MM0043	1	1	1	1	1	1	1	1	1	1	1	1	1	1	14	1	5	1	rarD	COG2962R	chloramphenicol-sensitive protein
MM0044	1	1	1	1	1	1	1	1	1	1	1	1	1	1	14	1	5	1	recQ	COG0514L	ATP-dependent DNA helicase
MM0045	1	1	1	1	1	1	1	1	1	1	1	1	1	1	14	1	5	1	pldB	COG2267I	lysophospholipase L(2)
MM0046	1	1	1	1	1	1	1	1	1	1	1	1	1	1	14	1	5	1	-	COG0561R	putative sugar phosphatase
MM0047	1	1	1	1	1	1	1	1	1	1	1	1	1	1	14	1	5	1	-	COG0814E	hypothetical protein
MM0048	0	0	0	0	0	0	0	0	0	0	0	0	0	0	0	0	0	0	-	-	hypothetical protein
MM0049	1	1	1	1	1	1	1	1	1	1	1	1	1	1	14	1	5	1	-	COG3264M	hypothetical protein
MM0050	1	1	1	1	1	1	1	1	1	1	1	1	1	1	14	1	5	1	psd	COG0688I	phosphatidylserine decarboxylase
MM0051	1	1	1	1	1	1	1	1	1	1	1	1	1	1	14	1	5	1	yjeQ	COG1162R	hypothetical protein
MM0052	1	1	1	1	1	1	1	1	1	1	1	1	1	1	14	1	5	1	orn	COG1949A	oligoribonuclease
MM0053	0	0	0	0	0	0	0	0	0	0	0	0	0	0	0	0	0	0	-	-	hypothetical protein
MM0054	1	1	1	1	1	1	1	1	1	1	1	1	1	1	14	1	5	1	-	COG1600C	putative electron transport protein yjeS
MM0055	1	1	1	1	1	1	1	1	1	1	1	1	1	1	14	1	5	1	yjeE	COG0802R	nucleoside triP hydrolase domain-containing protein
MM0056	1	1	1	1	1	1	1	1	1	1	1	1	1	1	14	1	5	1	amiB	COG0860M	N-acetylmuramoyl-l-alanine amidase II, a murein hydrolase
MM0057	1	1	1	1	1	1	1	1	1	1	1	1	1	1	14	1	5	1	mutL	COG0323L	DNA mismatch repair protein
MM0058	1	1	1	1	1	1	1	1	1	1	1	1	1	1	14	1	5	1	-	COG0324J	tRNA delta(2)-isopentenylpyrophosphate transferase
MM0059	1	1	1	1	1	1	1	1	1	1	1	1	1	1	14	1	5	1	hfq	COG1923R	RNA-binding protein Hfq
MM0060	1	1	1	1	1	1	1	1	1	1	1	1	1	1	14	1	5	1	hflX	COG2262R	putative GTPase HflX
MM0061	1	1	1	1	1	1	1	1	1	1	1	1	1	1	14	1	5	1	hflK	COG0330O	hypothetical protein
MM0062	1	1	1	1	1	1	1	1	1	1	1	1	1	1	14	1	5	1	hflC	COG0330O	FtsH protease regulator HflC
MM0063	1	1	1	1	1	1	1	1	1	1	1	1	1	1	14	1	5	1	purA	COG0104F	adenylosuccinate synthetase
MM0064	1	1	1	1	1	1	1	1	1	1	1	1	1	1	14	1	5	1	-	COG1959K	transcriptional repressor NsrR
MM0065	1	1	1	1	1	1	1	1	1	1	1	1	1	1	14	1	5	1	rnr	COG0557K	RNase R, 3'-5' exoribonuclease
MM0066	1	1	1	1	1	1	1	1	1	1	1	1	1	1	14	1	5	1	-	COG0566J	23S rRNA (guanosine-2'-O-)-methyltransferase
MM0067	1	1	1	1	1	1	1	1	1	1	1	1	1	1	14	1	5	1	rpsF	COG0360J	30S ribosomal subunit protein S6
MM0068	1	0	1	1	1	1	0	1	1	1	1	1	1	1	12	0	4	0	priB	COG2965L	primosomal replication protein N
MM0069	1	1	1	1	1	1	1	1	1	0	1	1	1	1	13	0	5	1	rpsR	COG0238J	30S ribosomal protein S18
MM0070	1	1	1	1	1	1	1	1	1	1	1	1	1	1	14	1	5	1	rplI	COG0359J	50S ribosomal protein L9
MM0071	1	1	1	1	1	1	1	1	1	1	1	0	1	1	13	0	5	1	-	COG3061M	hypothetical protein
MM0072	1	1	1	1	1	1	1	1	1	1	1	1	1	1	14	1	5	1	fklB	COG0545O	peptidyl-prolyl cis-trans isomerase
MM0073	1	1	1	1	1	1	1	1	1	1	1	1	1	1	14	1	5	1	cysQ	COG1218P	adenosine-3'(2'),5'-bisphosphate nucleotidase
MM0074	1	1	1	1	1	1	1	1	1	0	1	1	1	1	13	0	5	1	-	-	hypothetical protein
MM0075	1	1	1	1	1	1	1	1	1	1	1	1	1	1	14	1	5	1	ytfL	COG1253R	putative hemolysin-related membrane protein with CBS regulatory domain
MM0076	1	1	1	1	1	1	1	1	1	1	1	1	1	1	14	1	5	1	msrA	COG0225O	peptide methionine sulfoxide reductase
MM0077	1	1	1	1	1	1	1	1	1	1	1	1	1	1	14	1	5	1	ytfM	COG0729M	hypothetical protein
MM0078	1	1	1	1	1	1	1	1	1	1	1	1	1	1	14	1	5	1	-	COG2911S	hypothetical protein
MM0079	1	1	1	1	1	1	1	1	1	1	1	1	1	1	14	1	5	1	-	COG2105S	hypothetical protein
MM0080	1	1	1	1	1	1	1	1	1	1	1	1	1	1	14	1	5	1	ppa	COG0221C	inorganic pyrophosphatase
MM0081	1	1	1	1	1	1	1	1	1	1	1	1	1	1	14	1	5	1	fbp	COG0158G	fructose-1,6-bisphosphatase
MM0082	1	1	1	1	1	1	1	1	1	1	1	1	1	1	14	1	5	1	mpl	COG0773M	UDP-N-acetylmuramate:L-alanyl-gamma-D-glutamyl-me so-diaminopimelate ligase
MM0083	1	1	1	1	1	1	1	1	1	1	1	1	1	1	14	1	5	1	argR	COG1438K	arginine synthesis transcriptional repressor
MM0084	1	1	1	1	1	1	1	1	1	1	1	1	1	1	14	1	5	1	mdh	COG0039C	malate dehydrogenase
MM0085	1	1	1	1	1	0	0	0	0	0	0	1	0	0	6	0	5	1	-	-	phage-related DNA-binding protein
MM0086	1	1	1	1	1	1	1	1	1	1	1	1	1	1	14	1	5	1	ispB	COG0142H	octaprenyl diphosphate synthase
MM0087	1	1	1	1	1	1	1	1	1	0	1	1	1	1	13	0	5	1	rplU	COG0261J	50S ribosomal subunit protein L21
MM0088	1	1	1	1	1	1	1	1	1	1	1	1	1	1	14	1	5	1	obgE	COG0536R	putative GTP-binding protein with nucleoside triP hydrolase domain
MM0089	1	1	1	1	1	1	1	1	1	1	1	1	1	1	14	1	5	1	dacB	COG2027M	D-alanyl-D-alanine carboxypeptidase/endopeptidase
MM0090	1	1	1	1	1	1	1	1	1	1	1	1	1	1	14	1	5	1	greA	COG0782K	transcription elongation factor GreA
MM0091	1	1	1	1	1	1	1	1	1	1	1	1	1	1	14	1	5	1	-	COG1534J	RNA-binding protein
MM0092	1	1	1	1	1	1	1	1	1	1	1	1	1	1	14	1	5	1	-	COG0293J	ribosomal RNA large subunit methyltransferase J
MM0093	1	1	1	1	1	1	1	1	1	1	1	1	1	1	14	1	5	1	hflB	COG0465O	ATP-dependent metalloprotease
MM0094	1	1	1	1	1	1	1	1	1	1	1	1	1	1	14	1	5	1	folP	COG0294H	7,8-dihydropteroate synthase
MM0095	1	1	1	1	1	1	1	1	1	1	1	1	1	1	14	1	5	1	glmM	COG1109G	phosphoglucosamine mutase
MM0096	1	1	1	1	1	1	1	1	1	1	1	1	1	1	14	1	5	1	secG	COG1314U	preprotein translocase membrane protein
MM0097	1	1	1	1	1	1	1	1	1	1	1	1	1	1	14	1	5	1	-	COG0779S	hypothetical protein
MM0098	1	1	1	1	1	1	1	1	1	1	1	1	1	1	14	1	5	1	nusA	COG0195K	transcription elongation factor NusA
MM0099	1	1	1	1	1	1	1	1	1	1	1	1	1	1	14	1	5	1	infB	COG0532J	protein chain initiation factor IF-2
MM0100	1	1	1	1	1	1	1	1	1	1	1	1	1	1	14	1	5	1	rbfA	COG0858J	ribosome-binding factor, role in processing of 10S rRNA
MM0101	1	1	1	1	1	1	1	1	1	1	1	1	1	1	14	1	5	1	truB	COG0130J	tRNA pseudouridine 5S synthase
MM0102	1	1	1	1	1	1	1	1	1	1	1	1	1	1	14	1	5	1	rpsO	COG0184J	30S ribosomal subunit protein S15
MM0103	1	1	1	1	1	1	1	1	1	1	1	1	1	1	14	1	5	1	pnp	COG1185J	polynucleotide phosphorylase
MM0104	1	1	1	1	1	1	1	1	1	1	1	1	1	1	14	1	5	1	nlpI	COG4785R	lipoprotein NlpI
MM0105	1	1	1	1	1	1	1	1	1	1	1	1	1	1	14	1	5	1	deaD	COG0513LKJ	ATP-dependent RNA helicase DeaD
MM0106	1	1	1	1	1	1	1	1	1	1	1	1	1	1	14	1	5	1	yehT	COG3279KT	putative response regulator in two-component regulatory system
MM0107	1	1	1	1	1	1	1	1	1	1	1	0	1	1	13	0	5	1	yehU	COG3275T	putative sensory kinase in two-component regulatory system
MM0108	1	1	1	1	1	1	1	1	1	1	1	1	1	1	14	1	5	1	-	COG1566V	HlyD family secretion protein
MM0109	1	1	1	1	1	1	0	0	0	0	0	1	0	0	7	0	5	1	-	COG0842V	putative transporter
MM0110	1	1	1	1	1	0	0	0	0	0	0	1	0	0	6	0	5	1	-	COG0842V	putative transporter
MM0111	0	0	0	1	0	0	0	0	0	0	0	0	0	0	1	0	1	0	-	COG0251J	endoribonuclease L-PSP
MM0112	1	1	1	1	1	1	1	1	1	1	1	0	1	1	13	0	5	1	-	COG0826O	protease
MM0113	0	0	0	0	0	0	0	0	0	0	0	0	0	0	0	0	0	0	-	COG1652S	LysM domain/BON superfamily protein
MM0114	1	1	1	1	1	1	1	1	1	1	1	1	1	1	14	1	5	1	-	COG0826O	peptidase U32
MM0115	1	1	1	1	1	1	1	1	1	1	1	1	1	1	14	1	5	1	-	COG3154I	putative lipid carrier protein
MM0116	1	1	1	1	1	1	1	1	1	1	1	1	1	1	14	1	5	1	-	COG3153R	hypothetical protein
MM0117	0	0	1	1	1	0	0	0	0	0	0	0	0	1	4	0	3	0	-	COG2827L	hypothetical protein
MM0118	1	1	1	1	1	1	1	1	1	1	1	1	1	1	14	1	5	1	ycfR	-	hypothetical protein
MM0119	1	1	1	1	1	1	1	1	1	1	1	1	1	1	14	1	5	1	-	COG3787S	hypothetical protein
MM0120	1	1	1	1	1	1	1	1	1	1	1	1	1	1	14	1	5	1	nrdG	COG0602O	anaerobic ribonucleotide reductase-activating protein
MM0121	1	1	1	1	1	1	1	1	1	1	1	1	1	1	14	1	5	1	nrdD	COG1328F	anaerobic ribonucleoside triphosphate reductase
MM0122	0	0	0	1	0	0	0	0	0	0	0	0	0	0	1	0	1	0	-	-	transporter
MM0123	1	1	0	1	1	0	0	0	0	0	1	1	0	1	7	0	4	0	-	COG1309K	TetR family transcriptional regulator
MM0124	1	1	1	1	1	1	1	1	1	1	1	1	1	1	14	1	5	1	yjgF	COG0251J	hypothetical protein
MM0125	1	1	1	1	1	1	1	1	1	1	1	1	1	1	14	1	5	1	pyrI	COG1781F	aspartate carbamoyltransferase regulatory subunit
MM0126	1	1	1	1	1	1	1	1	1	1	1	1	1	1	14	1	5	1	pyrB	COG0540F	aspartate carbamoyltransferase catalytic subunit
MM0127	1	1	1	1	1	1	1	1	1	1	1	1	1	1	14	1	5	1	argI	COG0078E	ornithine carbamoyltransferase subunit I
MM0128	1	1	1	1	1	1	1	1	1	1	1	1	1	1	14	1	5	1	-	COG3076S	hypothetical protein
MM0129	1	1	1	1	1	1	1	1	1	1	1	0	1	1	13	0	5	1	-	COG0456R	putative acetyltransferase
MM0130	1	1	1	1	1	1	1	1	1	1	1	1	1	1	14	1	5	1	valS	COG0525J	valine tRNA synthetase
MM0131	1	1	1	1	1	1	1	1	1	1	1	1	1	1	14	1	5	1	holC	COG2927L	DNA polymerase III subunit chi
MM0132	1	1	1	1	1	1	1	1	1	1	1	1	1	1	14	1	5	1	pepA	COG0260E	leucyl aminopeptidase
MM0133	1	1	1	1	1	1	1	1	1	1	1	1	1	1	14	1	5	1	yjgP	COG0795R	putative transmembrane protein, transport
MM0134	1	1	1	1	1	1	1	1	1	1	1	1	1	1	14	1	5	1	yjgQ	COG0795R	hypothetical protein
MM0135	1	1	1	1	1	1	1	1	1	1	1	1	1	1	14	1	5	1	rtcR	COG4650KT	sigma N (sigma 54)-dependent transcriptional activator of RNA 3'-terminal phosphate cyclase (EBP familiy)
MM0136	1	1	1	1	1	0	1	1	1	1	1	1	1	0	12	0	5	1	rtcB	COG1690S	putative PLP-dependent transferase
MM0137	1	1	1	1	1	1	1	1	1	1	1	1	1	1	14	1	5	1	ampH	COG1680V	beta-lactamase/D-ala carboxypeptidase, penicillin-binding protein
MM0138	0	0	0	0	0	0	1	0	0	0	0	0	0	0	1	0	0	0	-	-	hypothetical protein
MM0139	1	1	1	1	1	1	1	1	1	1	1	1	1	1	14	1	5	1	intB	COG0582L	prophage integrase
MM0140	0	1	0	1	0	0	0	0	0	0	0	0	0	0	2	0	2	0	-	-	Antirestriction ArdA family protein
MM0141	0	0	0	0	0	1	0	0	0	0	0	0	0	0	1	0	0	0	-	COG0513LKJ	DEAH ATP-dependent helicase
MM0142	0	0	0	0	0	0	0	0	0	0	0	1	0	0	1	0	0	0	-	COG1743L	DNA methylase containing a Zn-ribbon
MM0143	0	0	0	0	0	0	0	0	0	0	0	0	0	0	0	0	0	0	-	COG1483R	hypothetical protein
MM0144	1	0	0	1	0	0	0	0	0	0	0	0	0	0	2	0	2	0	-	-	hypothetical protein
MM0145	1	1	0	1	1	0	1	1	1	1	1	0	0	0	9	0	4	0	-	COG3596R	ATP/GTP-binding protein
MM0146	1	1	0	1	1	0	1	1	1	1	1	0	0	0	9	0	4	0	-	-	plasmid-related antirestriction protein
MM0147	1	1	0	1	1	0	1	1	1	1	1	0	0	0	9	0	4	0	-	-	plasmid-related protein
MM0148	1	1	1	1	1	1	1	1	1	1	1	1	1	1	14	1	5	1	intB	COG0582L	prophage integrase
MM0149	0	0	0	0	0	0	0	0	0	0	0	0	0	1	1	0	0	0	-	COG0388R	hypothetical protein
MM0150	0	0	0	0	0	0	0	0	0	0	0	0	0	0	0	0	0	0	-	COG0388R	hypothetical protein
MM0151	0	0	0	0	0	0	0	0	0	0	0	0	0	0	0	0	0	0	-	-	phasin family protein
MM0152	0	0	0	1	1	0	0	0	0	0	0	0	1	0	3	0	2	0	-	-	hypothetical protein
MM0153	0	1	0	0	0	1	1	1	1	1	1	0	0	1	8	0	1	0	-	COG2801L	integrase core domain protein
MM0154	0	1	0	0	0	1	0	0	1	0	1	0	1	1	6	0	1	0	-	-	IS3 family element, transposase orfA
MM0155	0	0	0	0	0	1	0	0	0	0	0	0	0	1	2	0	0	0	-	COG3440V	hypothetical protein
MM0156	1	1	0	0	0	0	1	0	1	1	0	1	0	0	6	0	2	0	-	COG3440V	hypothetical protein
MM0157	0	0	1	1	0	0	1	1	1	1	1	0	1	1	9	0	2	0	ycgV	COG3468MU	putative adhesin
MM0158	1	1	1	1	1	0	1	0	0	0	0	1	0	0	7	0	5	1	-	COG1396K	fimbrial operon regulator
MM0159	0	0	0	0	0	0	0	0	0	0	0	0	0	0	0	0	0	0	-	-	glycosyl transferase family 2
MM0160	0	0	1	1	0	1	1	0	0	0	1	0	0	0	5	0	2	0	-	-	hypothetical protein
MM0161	0	1	1	1	1	1	0	0	0	0	1	1	0	0	7	0	4	0	-	COG0625O	glutathione S-transferase
MM0162	0	1	1	1	1	1	0	0	0	0	1	1	1	0	8	0	4	0	-	COG2378K	DeoR family transcriptional regulator
MM0163	0	0	0	0	0	1	1	1	1	1	1	1	1	0	8	0	0	0	-	-	DNA mismatch endonuclease vsr
MM0164	0	0	1	1	1	1	1	1	1	1	1	1	1	0	11	0	3	0	kpn2kIM	COG0270L	DNA-methyltransferase MKpn2kI
MM0165	0	0	0	0	0	0	0	0	0	0	0	0	0	0	0	0	0	0	-	COG1020Q	amino acid adenylation protein
MM0166	0	1	0	0	0	0	0	0	0	0	0	0	0	0	1	0	1	0	-	-	hypothetical protein
MM0167	1	1	1	1	1	1	1	1	1	1	1	0	1	1	13	0	5	1	-	COG0624E	N-carbamoyl-l-amino acid amidohydrolase
MM0168	0	1	1	1	1	1	1	1	1	1	1	1	1	0	12	0	4	0	-	COG5006R	hypothetical protein
MM0169	0	1	0	1	1	1	0	0	0	1	1	0	0	0	6	0	3	0	-	COG1629P	TonB-dependent siderophore receptor
MM0170	1	1	0	1	0	1	0	0	0	0	0	1	0	1	6	0	3	0	-	COG0614P	putative iron transporter
MM0171	1	1	1	1	1	1	1	1	1	1	1	1	1	1	14	1	5	1	-	COG1762GT	PTS IIA-like nitrogen-regulatory protein PtsN
MM0172	1	1	1	1	1	1	0	0	0	0	1	1	1	1	10	0	5	1	-	COG3414G	phosphotransferase system lactose/cellobiose-specific IIsubunit beta
MM0173	1	1	1	1	1	1	1	1	1	1	1	1	1	1	14	1	5	1	-	COG3037S	putative sugar-specific permease
MM0174	1	1	1	1	1	1	1	1	1	1	1	1	1	1	14	1	5	1	-	COG0524G	putative kinase
MM0175	1	1	1	1	1	1	1	1	1	1	1	1	1	1	14	1	5	1	-	COG0191G	putative fructose-1,6-bisphosphate aldolase type II
MM0176	1	1	1	1	1	1	1	1	1	1	1	1	1	1	14	1	5	1	iciA	COG0583K	chromosome replication initiation inhibitor protein
MM0177	1	0	1	1	0	0	0	0	0	0	0	1	0	0	4	0	3	0	mrpH	-	fimbrial adhesin
MM0178	1	1	1	1	0	0	1	1	1	1	1	1	1	1	12	0	4	0	-	COG3539NU	fimbrial protein
MM0179	1	0	1	1	0	0	0	0	0	0	0	0	0	0	3	0	3	0	mrfG	COG3539NU	fimbrial-like protein yfcq
MM0180	1	1	1	1	0	0	1	1	1	1	0	1	1	1	11	0	4	0	mrpE	COG3539NU	fimbrial subunit
MM0181	1	1	1	1	1	1	1	1	1	1	1	1	1	1	14	1	5	1	yfcS	COG3121NU	fimbrial chaperone YfcS
MM0182	1	1	1	1	1	1	1	1	1	1	1	1	1	1	14	1	5	1	-	COG3188NU	Usher protein
MM0183	1	1	1	1	1	1	1	1	1	1	1	1	1	1	14	1	5	1	mrpA	COG3539NU	major mannose-resistant fimbrial protein
MM0184	0	0	0	0	0	0	0	0	0	0	0	0	0	0	0	0	0	0	-	COG0243C	nitrate reductase catalytic subunit
MM0185	1	0	0	1	0	0	0	0	0	0	0	0	0	0	2	0	2	0	-	-	hypothetical protein
MM0186	1	0	0	1	0	0	0	0	0	0	0	0	0	0	2	0	2	0	-	-	hypothetical protein
MM0187	0	1	1	1	1	1	1	1	0	0	1	1	0	0	9	0	4	0	-	COG1473R	amidohydrolase
MM0188	0	1	1	1	1	1	0	0	0	0	1	0	0	0	6	0	4	0	-	COG0456R	GCN5-like N-acetyltransferase
MM0189	1	1	1	1	1	1	1	1	1	1	1	1	1	1	14	1	5	1	-	COG1167KE	GntR family transcriptional regulator
MM0190	1	1	1	1	1	0	0	0	0	0	0	0	0	0	5	0	5	1	-	-	hypothetical protein
MM0191	0	0	0	0	0	0	0	0	0	0	0	0	0	0	0	0	0	0	-	-	hypothetical protein
MM0192	1	1	1	1	1	1	1	1	1	1	1	1	1	1	14	1	5	1	aldB	COG1012C	aldehyde dehydrogenase
MM0193	0	0	0	0	0	0	0	0	0	0	0	1	0	1	2	0	0	0	-	-	hypothetical protein
MM0194	0	0	0	1	0	0	0	0	0	0	0	1	0	1	3	0	1	0	-	COG1476K	hypothetical protein
MM0195	1	1	1	1	1	1	1	1	1	1	1	1	1	1	14	1	5	1	-	COG1280E	hypothetical protein
MM0196	0	1	0	1	0	1	0	0	0	0	1	0	0	1	5	0	2	0	-	COG2872R	threonyl/alanyl tRNA synthetase SAD protein
MM0197	1	1	1	1	1	1	1	1	1	1	1	1	1	1	14	1	5	1	-	COG0583K	LysR family transcriptional regulator
MM0198	1	1	0	1	0	1	1	1	1	1	1	0	1	0	10	0	3	0	narI	COG2181C	respiratory nitrate reductase 1 gamma chain
MM0199	1	1	0	1	0	1	1	1	1	1	1	0	1	0	10	0	3	0	narJ	COG2180C	respiratory nitrate reductase 1 subunit delta
MM0200	1	1	1	1	1	1	1	1	1	1	1	1	1	1	14	1	5	1	narH	COG1140C	respiratory nitrate reductase 1 subunit beta
MM0201	1	1	1	1	1	1	1	1	1	1	1	0	1	1	13	0	5	1	narG	COG5013C	respiratory nitrate reductase 1 subunit alpha
MM0202	1	1	0	1	0	1	1	1	1	1	1	0	1	1	11	0	3	0	-	COG2223P	nitrite transporter
MM0203	1	1	1	1	1	1	1	1	1	1	1	1	1	1	14	1	5	1	narX	COG3850T	nitrate/nitrite teo-component system, sensor kinase
MM0204	1	1	1	1	1	1	1	1	1	1	1	1	1	1	14	1	5	1	narL	COG2197TK	transcriptional regulator NarL
MM0205	1	1	1	0	1	1	1	1	1	1	1	1	1	1	13	0	4	0	-	COG0584C	lycerophosphoryl diester phosphodiesterase
MM0206	1	1	1	1	1	0	0	0	0	0	0	0	0	0	5	0	5	1	-	COG3620K	fimbrial operon regulator
MM0207	0	0	0	0	0	0	0	0	0	0	0	0	0	0	0	0	0	0	-	-	hypothetical protein
MM0208	1	0	1	1	1	1	1	1	1	1	1	1	1	1	13	0	4	0	-	-	putative invasin
MM0209	0	1	1	1	1	0	0	0	0	0	0	0	0	0	4	0	4	0	-	COG1396K	transcriptional regulator
MM0210	0	0	0	0	0	0	0	0	0	0	0	0	0	0	0	0	0	0	-	COG0107E	imidazoleglycerol phosphate synthase, cyclase subunit
MM0211	0	0	0	0	0	0	0	0	0	0	0	0	0	0	0	0	0	0	-	COG2199T	diguanylate cyclase
MM0212	1	1	1	1	1	1	0	0	0	0	1	1	0	0	8	0	5	1	ccm	COG1664M	membrane protein
MM0213	0	0	0	0	0	0	0	0	0	0	0	0	0	0	0	0	0	0	-	COG0790R	hypothetical protein
MM0214	0	0	0	0	0	0	0	0	0	0	0	0	0	0	0	0	0	0	-	-	hypothetical protein
MM0215	1	1	1	1	1	1	1	1	1	1	1	1	1	1	14	1	5	1	-	COG2814G	multidrug efflux system protein MdtL
MM0216	1	0	1	0	1	1	1	1	1	1	1	0	1	1	11	0	3	0	-	COG0583K	LysR family transcriptional regulator
MM0217	1	1	1	1	1	1	1	1	1	1	1	1	1	1	14	1	5	1	ahpF	COG3634O	alkyl hydroperoxide reductase subunit F
MM0218	1	1	1	1	1	1	1	1	1	1	1	1	1	1	14	1	5	1	ahpC	COG0450O	alkyl hydroperoxide reductase subunit C
MM0219	1	1	1	1	1	1	1	1	1	1	1	1	1	1	14	1	5	1	potA	COG3842E	putrescine/spermidine ABC transporter ATPase protein
MM0220	1	1	1	1	1	1	1	1	1	1	1	1	1	1	14	1	5	1	potB	COG1176E	spermidine/putrescine ABC transporter membrane protein
MM0221	1	1	1	1	1	1	1	1	1	1	1	1	1	1	14	1	5	1	potC	COG1177E	spermidine/putrescine ABC transporter membrane protein
MM0222	1	1	1	1	1	1	1	1	1	1	1	0	1	1	13	0	5	1	potD	COG0687E	spermidine/putrescine ABC transporter periplasmic substrate-binding protein
MM0223	1	1	1	1	1	0	0	0	0	0	0	1	0	0	6	0	5	1	mrfJ	COG1396K	MrfJ protein
MM0224	0	0	0	0	0	0	0	0	0	0	0	0	0	0	0	0	0	0	-	COG0438M	glycosyl transferase, group 1 family protein
MM0225	0	0	0	0	0	0	0	0	0	0	0	0	0	0	0	0	0	0	-	-	type III secretion system protein
MM0226	0	0	0	0	0	0	0	0	0	0	0	0	0	0	0	0	0	0	-	-	putative type III secretion apparatus
MM0227	1	1	1	1	1	0	1	0	0	0	0	1	1	1	9	0	5	1	-	COG4669U	type III secretion system protein
MM0228	0	0	0	0	0	0	0	0	0	0	0	0	0	0	0	0	0	0	-	COG4589R	phosphatidate cytidylyltransferase
MM0229	0	0	0	0	0	0	0	0	0	0	0	0	0	0	0	0	0	0	-	-	type III secretion system protein
MM0230	0	0	0	0	0	0	0	0	0	0	0	0	0	0	0	0	0	0	-	COG0820R	Radical SAM domain protein
MM0231	1	1	1	1	1	0	1	0	0	0	0	0	1	1	8	0	5	1	-	COG2207K	type III secretion system regulatory protein
MM0232	1	1	1	1	1	1	1	1	1	1	1	1	1	1	14	1	5	1	-	COG1450NU	type III secretion system protein
MM0233	1	1	1	1	1	0	1	0	0	0	0	0	1	1	8	0	5	1	-	-	type III secretion system protein
MM0234	1	1	1	1	1	0	1	1	1	1	1	1	1	1	13	0	5	1	-	COG4789U	type III secretion system protein BsaQ
MM0235	1	0	0	0	0	0	0	0	0	0	0	0	0	0	1	0	1	0	-	-	type III secretion system protein
MM0236	1	1	1	1	1	1	1	1	1	1	1	1	1	1	14	1	5	1	invC	COG1157NU	ATP synthase SpaL
MM0237	0	0	0	0	0	0	0	0	0	0	0	0	0	0	0	0	0	0	-	-	chromosome segregation protein SMC
MM0238	0	0	0	0	0	0	0	0	0	0	0	0	0	0	0	0	0	0	-	COG3708S	transcription activator effector binding
MM0239	1	0	0	0	0	0	0	0	0	0	0	0	0	0	1	0	1	0	bsaV	COG1886NU	surface presentation of antigens protein
MM0240	1	1	1	1	1	0	1	1	1	1	1	1	1	1	13	0	5	1	spaP	COG4790U	surface presentation of antigens protein SpaP
MM0241	1	1	1	1	1	0	1	0	0	0	0	1	1	1	9	0	5	1	-	-	type III secretion system protein
MM0242	1	1	1	1	1	0	0	0	0	0	0	1	1	1	8	0	5	1	-	COG4791U	type III secretion system protein
MM0243	1	1	1	1	1	0	1	1	1	1	1	1	1	1	13	0	5	1	-	COG1377NU	type III secretion system protein
MM0244	1	1	1	1	1	0	1	1	0	0	0	1	1	1	10	0	5	1	-	-	chaperone protein
MM0245	1	0	0	0	0	0	0	0	0	0	0	0	0	0	1	0	1	0	-	-	cell invasion protein
MM0246	0	0	0	0	0	0	0	0	0	0	0	0	0	0	0	0	0	0	ipaB	COG2433S	IpaB
MM0247	0	0	0	0	0	0	0	0	0	0	0	0	0	0	0	0	0	0	-	-	type III secretion system protein
MM0248	1	1	1	1	1	1	1	1	1	1	1	1	1	1	14	1	5	1	cysD	COG2873E	O-acetylhomoserine aminocarboxypropyltransferase
MM0249	1	1	1	1	1	1	1	1	1	1	1	1	1	1	14	1	5	1	-	COG1464P	putative lipoprotein
MM0250	1	1	1	1	1	0	1	0	1	1	0	0	0	0	8	0	5	1	-	COG1704S	hypothetical protein
MM0251	1	1	1	1	1	1	1	1	1	1	1	1	1	1	14	1	5	1	ynaI	COG0668M	hypothetical protein
MM0252	0	0	0	0	0	0	0	0	0	0	0	0	0	0	0	0	0	0	-	COG0789K	MerR family transcriptional regulator
MM0253	1	1	1	1	1	1	1	1	1	1	1	1	1	1	14	1	5	1	mdeA	COG0626E	methionine gamma-lyase
MM0254	1	0	0	0	1	0	1	1	1	1	1	0	0	0	7	0	2	0	-	COG2271G	putative transporter
MM0255	1	1	1	1	1	1	1	1	1	1	1	1	1	1	14	1	5	1	prrA	COG1629P	TonB-dependent receptor
MM0256	1	1	1	1	1	1	1	1	1	1	1	1	1	1	14	1	5	1	modD	COG0157H	molybdenum transport protein ModD
MM0257	1	1	1	1	1	0	0	0	1	1	0	0	0	0	7	0	5	1	-	COG2226H	hypothetical protein
MM0258	1	1	1	1	1	1	1	1	1	1	1	1	1	1	14	1	5	1	-	COG1120PH	iron compound ABC transporter ATP-binding protein
MM0259	1	1	1	1	1	1	1	1	1	1	1	1	1	1	14	1	5	1	-	COG0609P	iron compound ABC transporter permease
MM0260	1	1	1	1	1	0	0	0	1	1	0	0	0	0	7	0	5	1	-	COG0614P	iron compound ABC transporter substrate-binding protein
MM0261	1	1	1	1	1	1	1	1	1	1	1	1	1	1	14	1	5	1	gntR	COG1609K	regulator of gluconate operon
MM0262	1	1	1	1	1	1	1	1	1	1	1	1	1	1	14	1	5	1	gntK	COG3265G	gluconate kinase 2
MM0263	1	1	1	1	1	1	1	1	1	1	1	1	1	1	14	1	5	1	gntU	COG2610GE	low affinity gluconate transporter
MM0264	1	0	0	1	0	0	0	0	0	0	0	1	1	0	4	0	2	0	-	COG0840NT	methyl-accepting chemotaxis protein
MM0265	1	1	0	1	0	1	1	1	1	1	1	1	1	1	12	0	3	0	yegV	COG0524G	putative sugar kinase with ribokinase-like domain
MM0266	0	1	0	0	1	1	0	0	0	0	1	0	0	0	4	0	2	0	-	COG1457F	permease for cytosine/purines uracil thiamine allantoin
MM0267	0	1	0	1	0	0	1	1	1	1	0	0	1	0	7	0	2	0	-	COG1397O	ADP-ribosylation/crystallin J1
MM0268	0	1	0	1	0	1	1	1	1	1	1	0	1	1	10	0	2	0	yegW	COG2188K	putative transcriptional regulator
MM0269	1	1	1	1	1	1	1	1	1	1	1	1	1	1	14	1	5	1	-	COG0124J	histidyl-tRNA synthetase
MM0270	1	1	1	1	1	1	1	1	1	1	1	1	1	1	14	1	5	1	-	COG0531E	putative cationic amino acid permease
MM0271	0	0	0	0	0	1	0	0	0	0	1	0	0	0	2	0	0	0	pmsA	COG0076E	histidine decarboxylase
MM0272	1	1	1	1	1	1	1	1	1	1	1	1	1	1	14	1	5	1	-	COG0531E	putative cationic amino acid permease
MM0273	1	1	1	1	1	1	1	1	1	1	1	1	1	1	14	1	5	1	hisS	COG0124J	histidyl-tRNA synthetase
MM0274	1	1	1	1	1	0	0	0	0	0	0	1	0	0	6	0	5	1	-	COG2755E	lipoprotein
MM0275	1	1	1	1	1	0	0	0	0	0	0	1	0	0	6	0	5	1	pacB	COG2845S	peptidoglycan O-acyl transferase
MM0276	1	1	1	1	1	0	0	0	0	0	0	1	0	0	6	0	5	1	-	COG1696M	hypothetical protein
MM0277	1	1	1	1	1	1	1	1	1	1	1	1	1	0	13	0	5	1	bax	COG2992R	hypothetical protein
MM0278	0	1	1	1	1	0	0	0	0	0	0	1	0	0	5	0	4	0	-	-	hypothetical protein
MM0279	1	1	1	1	1	1	1	1	1	1	1	1	1	1	14	1	5	1	-	COG3188NU	outer membrane usher protein
MM0280	1	1	1	1	1	1	1	1	1	1	1	1	1	1	14	1	5	1	-	COG3121NU	hypothetical protein
MM0281	0	1	1	1	1	1	0	0	0	0	0	1	0	0	6	0	4	0	-	COG3539NU	hypothetical protein
MM0282	0	1	1	1	1	0	0	0	0	0	0	0	0	1	5	0	4	0	-	-	hypothetical protein
MM0283	1	1	1	1	1	1	1	1	1	1	1	1	1	1	14	1	5	1	-	COG2137R	regulatory protein
MM0284	1	1	1	1	1	1	1	1	1	1	1	0	1	1	13	0	5	1	yhdN	-	hypothetical protein
MM0285	0	0	1	1	0	0	1	1	1	1	1	1	1	1	10	0	2	0	-	COG3468MU	hypothetical protein
MM0286	1	1	1	1	1	1	1	1	1	1	1	1	1	1	14	1	5	1	pgtP	COG2271G	transporter
MM0287	1	0	1	0	1	1	0	0	0	1	0	0	1	0	6	0	3	0	pgtC	COG1840P	phosphoglycerate transport system regulatory protein
MM0288	1	1	1	1	1	1	1	1	1	1	1	1	1	1	14	1	5	1	-	COG4192T	hypothetical protein
MM0289	1	1	1	1	1	1	1	1	1	1	1	1	1	1	14	1	5	1	-	COG2204T	hypothetical protein
MM0290	1	1	1	1	1	1	1	1	1	1	1	1	1	1	14	1	5	1	ompF	COG3203M	outer membrane porin
MM0291	0	1	1	1	1	1	1	1	1	1	1	1	1	1	13	0	4	0	-	COG1957F	purine nucleosidase
MM0292	1	1	0	1	0	1	1	1	1	1	1	1	1	1	12	0	3	0	mrpI	COG4974L	fimbriae recombinase
MM0293	1	1	1	1	1	1	1	1	1	1	1	1	1	1	14	1	5	1	mrpA	COG3539NU	major mannose-resistant fimbrial protein
MM0294	1	1	0	1	1	0	0	0	1	1	0	1	0	1	8	0	4	0	mrpB	COG3539NU	fimbrial subunit
MM0295	1	1	1	1	1	1	1	1	1	1	1	1	1	1	14	1	5	1	mrpC	COG3188NU	fimbrial outer membrane usher protein
MM0296	1	1	1	1	1	1	1	1	1	1	1	1	1	1	14	1	5	1	mrpD	COG3121NU	fimbrial chaperone protein
MM0297	1	1	1	1	1	0	1	1	1	1	0	1	1	1	12	0	5	1	mrpE	COG3539NU	fimbrial subunit
MM0298	1	1	1	1	1	0	1	1	1	1	0	1	1	1	12	0	5	1	mrpF	-	fimbrial subunit
MM0299	1	1	1	1	1	1	1	1	1	1	1	1	1	1	14	1	5	1	mrpG	COG3539NU	fimbrial subunit
MM0300	1	1	1	1	0	0	0	0	0	0	0	1	0	1	6	0	4	0	mrpH	-	fimbrial adhesin
MM0301	1	1	1	1	1	0	0	0	0	0	0	1	0	0	6	0	5	1	-	COG1396K	fimbrial operon regulator
MM0302	1	1	0	1	0	1	1	1	1	1	1	1	1	1	12	0	3	0	-	COG4974L	integrase family protein
MM0303	0	0	0	0	0	0	0	0	0	0	0	0	0	0	0	0	0	0	-	COG0399M	aminotransferase
MM0304	1	1	1	1	1	1	1	1	1	1	1	1	1	1	14	1	5	1	-	-	hypothetical protein
MM0305	1	1	0	1	1	0	0	0	1	1	0	1	0	1	8	0	4	0	-	COG3539NU	fimbrial protein
MM0306	1	1	1	1	1	1	1	1	1	1	1	1	1	1	14	1	5	1	-	COG3188NU	hypothetical protein
MM0307	1	1	1	1	1	1	1	1	1	1	1	1	1	1	14	1	5	1	mrfC	COG3188NU	Outer membrane platform usher (mannose-resistance fimbriae), MrfC protein
MM0308	1	1	1	1	1	1	1	1	1	1	1	1	1	1	14	1	5	1	-	COG3121NU	hypothetical protein
MM0309	1	1	1	1	0	1	1	1	1	1	1	1	1	1	13	0	4	0	-	COG3539NU	fimbrial protein
MM0310	0	0	0	0	0	0	0	0	0	0	0	0	0	0	0	0	0	0	-	-	hypothetical protein
MM0311	1	1	1	1	0	0	0	1	1	1	0	1	1	1	10	0	4	0	-	COG3539NU	hypothetical protein
MM0312	0	0	0	0	0	0	0	0	0	0	0	0	0	0	0	0	0	0	-	-	fimbrial protein
MM0313	1	1	1	1	1	1	1	1	1	1	1	1	1	1	14	1	5	1	-	COG4974L	integrase family protein
MM0314	1	1	1	1	1	0	0	0	0	0	0	1	0	0	6	0	5	1	-	COG1396K	fimbrial operon regulator
MM0315	1	1	1	1	1	1	1	1	1	1	1	1	1	1	14	1	5	1	phnA	COG2824P	hypothetical protein
MM0316	0	0	0	0	0	0	0	0	0	0	0	0	0	0	0	0	0	0	-	-	hypothetical protein
MM0317	1	1	1	1	1	1	1	1	1	1	1	1	1	1	14	1	5	1	nikA	COG0747E	nickel ABC transporter periplasmic nickel-binding protein
MM0318	1	1	1	1	1	1	1	1	1	1	1	1	1	1	14	1	5	1	nikB	COG0601EP	nickel transporter permease NikB
MM0319	1	1	1	1	1	1	1	1	1	1	1	1	1	1	14	1	5	1	nikC	COG1173EP	nickel transporter permease NikC
MM0320	1	1	1	1	1	1	1	1	1	1	1	1	1	1	14	1	5	1	nikD	COG0444EP	nickel transporter ATP-binding protein NikD
MM0321	1	1	1	1	1	1	1	1	1	1	1	1	1	1	14	1	5	1	nikE	COG1124EP	nickel transporter ATP-binding protein NikE
MM0322	1	0	1	1	1	0	0	0	0	0	0	0	0	0	4	0	4	0	-	-	hypothetical protein
MM0323	1	1	1	1	1	0	0	0	0	0	0	0	0	0	5	0	5	1	-	COG3620K	fimbrial operon regulator
MM0324	0	0	0	1	0	0	1	1	1	1	1	0	1	1	8	0	1	0	-	-	outer membrane autotransporter barrel domain-containing protein
MM0325	0	0	0	0	0	1	1	1	1	0	1	0	0	0	5	0	0	0	ymjA	-	YmjA
MM0326	1	1	1	1	1	1	1	1	1	1	1	1	1	1	14	1	5	1	-	COG1309K	putative transcriptional regulator
MM0327	1	1	1	1	1	1	1	1	1	1	1	1	1	1	14	1	5	1	dcuA	COG2704R	anaerobic dicarboxylate transport protein
MM0328	1	1	1	1	1	1	1	1	1	1	1	1	1	1	14	1	5	1	aspA	COG1027E	aspartate ammonia-lyase
MM0329	1	1	1	1	1	1	0	1	1	1	1	1	1	1	13	0	5	1	-	COG3030R	FxsA cytoplasmic membrane protein
MM0330	1	1	1	1	1	1	1	1	1	1	1	1	1	1	14	1	5	1	groES	COG0234O	co-chaperonin GroES
MM0331	1	1	1	1	1	1	1	1	1	1	1	1	1	1	14	1	5	1	groL	COG0459O	chaperone Hsp60 (GroEL), part of GroE chaperone system
MM0332	0	0	0	0	0	0	0	0	0	0	0	0	0	0	0	0	0	0	-	-	germination protein, Ger(x)C family
MM0333	1	1	1	1	1	1	1	1	1	1	1	1	1	1	14	1	5	1	-	COG1737K	phosphosugar isomerase/binding protein
MM0334	1	1	1	1	1	1	1	1	1	1	1	1	1	1	14	1	5	1	-	COG1263G	PTS system transporter subunit EIIBC
MM0335	1	1	1	1	1	1	0	0	0	0	1	0	0	0	7	0	5	1	-	COG0015F	lyase
MM0336	1	1	1	1	1	1	1	1	1	1	1	1	1	1	14	1	5	1	-	-	hypothetical protein
MM0337	0	0	0	1	0	0	0	0	0	0	0	0	0	0	1	0	1	0	-	-	hypothetical protein
MM0338	1	1	1	1	1	1	0	0	0	0	1	0	0	0	7	0	5	1	-	COG2227H	methyltransferase
MM0339	1	1	1	1	1	1	1	1	1	1	1	1	1	1	14	1	5	1	-	COG1509E	hypothetical protein
MM0340	1	1	1	1	1	1	1	1	1	1	1	1	1	1	14	1	5	1	efp	COG0231J	elongation factor P
MM0341	0	1	0	1	0	0	0	0	0	0	0	0	0	0	2	0	2	0	-	-	hypothetical protein
MM0342	1	1	1	1	0	1	1	1	1	1	1	1	1	1	13	0	4	0	-	COG2194R	phosphoethanolamine transferase
MM0343	1	1	1	1	1	1	1	1	1	1	1	0	1	1	13	0	5	1	hyfA	COG1142C	hydrogenase-4 component A
MM0344	1	1	1	1	1	1	1	1	1	1	1	1	1	1	14	1	5	1	hyfB	COG0651CP	hydrogenase 4 subunit B
MM0345	1	0	1	0	1	1	1	1	1	1	1	0	1	1	11	0	3	0	hyfC	COG0650C	hydrogenase-4 component C
MM0346	1	1	1	1	1	1	1	1	1	1	1	1	1	1	14	1	5	1	hyfD	COG1009CP	hydrogenase 4 subunit D
MM0347	1	0	1	0	1	0	1	1	0	0	0	0	0	1	6	0	3	0	hyfE	COG4237C	hydrogenase 4 membrane subunit
MM0348	1	1	1	1	1	1	1	1	1	1	1	1	1	1	14	1	5	1	hyfF	COG0651CP	hydrogenase 4 subunit F
MM0349	1	1	1	1	1	1	1	1	1	1	1	1	1	1	14	1	5	1	hyfG	COG3261C	hydrogenase-4 component G
MM0350	1	1	1	1	1	1	1	1	1	1	1	1	1	1	14	1	5	1	hyfH	COG1143C	hydrogenase 4 subunit H
MM0351	1	1	1	1	1	1	1	1	1	1	1	1	1	1	14	1	5	1	hyfI	COG3260C	hydrogenase-4 component I
MM0352	1	0	1	0	1	1	1	1	1	1	1	0	1	1	11	0	3	0	hyfJ	-	hydrogenase-4 component J
MM0353	1	0	1	0	1	1	1	1	1	1	1	0	1	1	11	0	3	0	hycI	COG0680C	hydrogenase 3 maturation protease
MM0354	0	0	0	0	0	0	0	0	0	0	0	0	0	0	0	0	0	0	srtG1	-	SrtG1, sortase_B family
MM0355	0	0	0	0	0	0	0	0	0	0	1	0	0	0	1	0	0	0	-	-	lipoprotein
MM0356	1	1	1	1	1	1	1	1	1	0	1	0	1	1	12	0	5	1	-	-	hypothetical protein
MM0357	1	1	1	1	1	1	1	1	1	1	1	1	1	1	14	1	5	1	cstA	COG1966T	carbon starvation protein
MM0358	0	0	0	0	0	0	0	0	0	0	0	0	0	0	0	0	0	0	-	COG1609K	LacI family transcriptional regulator
MM0359	0	0	0	0	0	0	0	0	0	0	0	0	0	0	0	0	0	0	-	COG2812L	DNA polymerase III subunit gamma/tau
MM0360	0	0	0	0	0	0	0	0	0	0	0	0	0	0	0	0	0	0	-	-	hypothetical protein
MM0361	1	0	1	1	0	1	1	1	1	1	1	0	1	1	11	0	3	0	umuC	COG0389L	DNA polymerase V subunit UmuC
MM0362	1	1	1	1	1	1	1	1	1	1	1	1	1	1	14	1	5	1	-	COG0538C	isocitrate dehydrogenase
MM0363	0	0	1	0	0	0	0	0	0	0	0	0	0	0	1	0	1	0	-	COG4127S	Hypothetical Protein
MM0364	0	0	1	0	0	0	0	0	0	0	0	0	0	0	1	0	1	0	-	-	Hypothetical Protein
MM0365	1	1	1	0	1	1	1	1	1	1	0	0	0	0	9	0	4	0	intE	-	e14 prophage integrase
MM0366	1	0	1	0	0	1	1	1	1	1	1	0	1	1	10	0	2	0	-	COG1733K	hypothetical protein
MM0367	1	0	0	0	0	1	1	1	1	1	1	0	1	1	9	0	1	0	-	COG0702MG	hypothetical protein
MM0368	1	0	1	1	1	1	0	0	0	0	1	0	0	1	7	0	4	0	-	COG2315S	hypothetical protein
MM0369	0	0	0	0	0	0	0	0	0	0	0	0	0	0	0	0	0	0	intE	-	e14 prophage integrase
MM0370	1	0	0	1	1	1	0	0	1	0	1	1	1	1	9	0	3	0	-	COG0614P	hypothetical protein
MM0371	0	0	0	0	0	1	0	0	0	0	1	0	1	0	3	0	0	0	-	COG0725P	molybdate ABC transporter periplasmic molybdate-binding protein
MM0372	1	1	1	1	1	0	0	0	0	0	0	1	0	0	6	0	5	1	-	COG3545R	hypothetical protein
MM0373	0	0	0	0	0	0	0	0	0	0	0	0	0	0	0	0	0	0	-	-	hypothetical protein
MM0374	1	0	0	0	0	0	0	0	0	0	0	0	0	0	1	0	1	0	-	-	lipoprotein
MM0375	0	0	0	0	0	0	0	0	0	0	0	0	0	0	0	0	0	0	-	COG2841S	hypothetical protein
MM0376	1	0	0	0	0	0	1	1	1	0	0	0	0	0	4	0	1	0	-	COG2841S	hypothetical protein
MM0377	1	1	0	1	0	0	0	0	0	0	0	0	0	0	3	0	3	0	-	-	hypothetical protein
MM0378	0	1	0	1	0	0	1	1	1	1	1	1	0	1	9	0	2	0	-	COG3422S	hypothetical protein
MM0379	1	1	1	1	1	1	0	0	0	0	1	0	0	0	7	0	5	1	-	-	hypothetical protein
MM0380	0	0	0	0	0	0	0	0	0	0	0	0	0	0	0	0	0	0	-	-	hypothetical protein
MM0381	0	0	0	0	0	0	0	0	0	0	0	0	0	0	0	0	0	0	recA	COG0468L	recombinase A
MM0382	0	0	0	0	0	0	0	0	0	0	0	0	0	0	0	0	0	0	-	COG1077D	rod shape-determining-related protein
MM0383	1	1	1	0	0	0	0	0	0	0	0	0	0	0	3	0	3	0	-	COG0006E	peptidase
MM0384	1	1	1	1	1	1	1	1	1	1	1	1	1	1	14	1	5	1	-	COG1309K	TetR family transcriptional regulator
MM0385	1	1	1	1	1	1	1	1	1	1	1	1	1	1	14	1	5	1	-	COG1464P	cytoplasmic membrane lipoprotein-28
MM0386	1	0	1	0	0	0	0	0	0	0	0	0	0	0	2	0	2	0	-	-	hypothetical protein
MM0387	0	0	0	0	0	0	0	0	0	0	0	0	0	0	0	0	0	0	-	COG0737F	5'-nucleotidase/2' 3'-cyclic phosphodiesterase and related esterase-like protein
MM0388	1	1	1	0	0	1	1	1	1	1	1	0	0	1	10	0	3	0	-	COG1974KT	phage repressor protein
MM0389	0	0	0	0	0	0	0	0	0	0	0	0	0	0	0	0	0	0	-	-	hypothetical protein
MM0390	0	0	1	0	0	0	0	0	0	0	0	1	0	1	3	0	1	0	-	-	hypothetical protein
MM0391	1	1	1	1	1	0	1	1	1	1	1	1	1	1	13	0	5	1	-	COG3772R	phage lysozyme
MM0392	0	1	1	0	0	0	0	0	0	0	0	0	0	0	2	0	2	0	-	-	bacteriophage protein
MM0393	0	1	0	0	0	0	0	0	0	0	0	0	0	0	1	0	1	0	-	-	putative protein p16 (fragment)
MM0394	1	1	1	1	1	1	1	1	1	1	1	1	1	1	14	1	5	1	dsdC	COG0583K	DNA-binding transcriptional regulator DsdC
MM0395	1	1	1	1	1	1	1	1	1	1	1	1	1	1	14	1	5	1	dsdX	COG2610GE	permease DsdX
MM0396	1	0	0	1	0	1	1	1	1	1	1	1	1	1	11	0	2	0	dsdA	COG3048E	D-serine dehydratase
MM0397	1	1	1	1	1	1	1	1	1	1	1	1	1	1	14	1	5	1	proC	COG0345E	Pyrroline-5-carboxylate reductase
MM0398	1	1	1	1	1	1	1	1	1	1	1	1	1	1	14	1	5	1	vacJ	COG2853M	VacJ lipoprotein precursor
MM0399	1	1	1	1	1	1	1	1	1	1	1	1	1	1	14	1	5	1	fadL	COG2067I	long-chain fatty acid outer membrane transporter
MM0400	1	1	1	1	1	1	1	1	1	1	1	0	1	1	13	0	5	1	-	COG3691S	hypothetical protein
MM0401	1	1	1	1	1	1	1	1	1	1	1	1	1	1	14	1	5	1	fadI	COG0183I	3-ketoacyl-CoA thiolase
MM0402	1	1	1	1	1	1	1	1	1	1	1	1	1	1	14	1	5	1	fadJ	COG1250I	multifunctional fatty acid oxidation complex subunit alpha
MM0403	1	1	1	1	1	1	1	1	1	1	1	1	1	1	14	1	5	1	sixA	COG2062T	phosphohistidine phosphatase
MM0404	1	1	1	1	1	1	1	1	1	0	1	1	1	1	13	0	5	1	yfcN	COG2840S	hypothetical protein
MM0405	1	1	1	1	1	1	1	1	1	1	1	1	1	1	14	1	5	1	-	COG2890J	N5-glutamine S-adenosyl-L-methionine-dependent methyltransferase
MM0406	1	1	1	1	1	1	1	1	1	1	1	1	1	1	14	1	5	1	aroC	COG0082E	chorismate synthase
MM0407	1	1	1	1	1	1	1	1	1	1	1	1	1	1	14	1	5	1	yfcA	COG0730R	hypothetical protein
MM0408	1	1	1	1	1	1	1	1	1	1	1	1	1	1	14	1	5	1	-	COG3101S	hypothetical protein
MM0409	1	1	1	1	1	1	1	1	1	1	1	1	1	1	14	1	5	1	-	-	hypothetical protein
MM0410	1	1	1	1	1	1	0	0	0	0	1	0	0	0	7	0	5	1	-	COG3153R	GCN5-related N-acetyltransferase
MM0411	1	1	1	1	1	1	1	1	1	1	1	1	1	1	14	1	5	1	-	-	Glutaminase, core
MM0412	1	1	1	1	1	1	1	1	1	1	1	1	1	1	14	1	5	1	-	COG4121S	putative peptidase
MM0413	1	1	1	1	1	1	1	1	1	1	1	1	1	1	14	1	5	1	fabB	COG0304IQ	3-oxoacyl-(acyl carrier protein) synthase I
MM0414	1	1	1	1	1	0	0	0	0	0	0	0	1	1	7	0	5	1	-	-	hypothetical protein
MM0415	0	0	0	0	0	0	0	0	0	0	0	0	0	0	0	0	0	0	-	-	S-type pyocin domain-containing protein
MM0416	1	0	0	0	0	0	0	0	0	0	0	0	0	0	1	0	1	0	-	COG1196D	colicin protein
MM0417	1	1	1	1	1	1	0	0	0	0	1	1	0	1	9	0	5	1	-	COG0697GER	hypothetical protein
MM0418	1	1	1	1	1	1	1	1	1	1	1	1	1	1	14	1	5	1	-	COG2207K	putative AraC-family regulatory protein
MM0419	1	1	1	1	1	1	1	1	1	1	1	1	1	1	14	1	5	1	pdxB	COG0111HE	erythronate-4-phosphate dehydrogenase
MM0420	1	1	1	1	1	1	1	1	1	1	1	1	1	1	14	1	5	1	usg	COG0136E	semialdehyde dehydrogenase
MM0421	1	1	1	1	1	1	1	1	1	1	1	1	1	1	14	1	5	1	truA	COG0101J	pseudouridylate synthase I
MM0422	1	1	1	1	1	1	1	1	1	1	1	1	1	1	14	1	5	1	-	COG0586S	SNARE associated Golgi protein-like protein
MM0423	1	1	1	1	1	1	1	1	1	1	1	1	1	1	14	1	5	1	-	COG0777I	acetyl-CoA carboxylase subunit beta
MM0424	1	1	1	1	1	1	1	1	1	1	1	1	1	1	14	1	5	1	folC	COG0285H	bifunctional folylpolyglutamate synthase/dihydrofolate synthase
MM0425	1	1	1	1	1	1	1	1	1	1	1	1	1	1	14	1	5	1	dedD	COG3147S	hypothetical protein
MM0426	1	1	1	1	1	1	1	1	1	1	1	1	1	1	14	1	5	1	cvpA	COG1286R	colicin V production protein
MM0427	1	1	1	1	1	1	1	1	1	1	1	1	1	1	14	1	5	1	purF	COG0034F	amidophosphoribosyltransferase
MM0428	1	1	1	1	1	1	1	1	1	1	1	1	1	1	14	1	5	1	ubiX	COG0163H	3-octaprenyl-4-hydroxybenzoate carboxy-lyase
MM0429	1	1	1	1	1	1	1	1	1	1	1	1	1	1	14	1	5	1	-	COG1090R	hypothetical protein
MM0430	1	1	1	1	1	1	1	1	1	1	1	1	1	1	14	1	5	1	-	COG1443I	NUDIX hydrolase
MM0431	0	0	0	0	0	0	0	0	0	0	0	0	0	0	0	0	0	0	-	COG0501O	hypothetical protein
MM0432	1	1	1	1	1	1	1	1	1	1	1	1	1	1	14	1	5	1	pta	COG0280C	phosphate acetyltransferase
MM0433	1	1	1	1	1	1	1	1	1	1	1	1	1	1	14	1	5	1	ackA	COG0282C	acetate kinase
MM0434	1	1	1	1	1	1	1	1	1	1	1	1	1	1	14	1	5	1	-	COG3092S	putative cytoplasmic protein
MM0435	1	1	1	1	1	1	1	1	1	1	1	0	1	1	13	0	5	1	-	COG3013S	hypothetical protein
MM0436	1	1	1	1	1	1	1	1	1	1	1	0	1	1	13	0	5	1	-	COG0637R	putative phosphatase
MM0437	1	1	1	1	1	1	1	1	1	1	1	1	1	1	14	1	5	1	-	COG0471P	cation transporter
MM0438	1	1	1	1	1	1	1	1	1	1	1	1	1	1	14	1	5	1	-	COG1896R	hypothetical protein
MM0439	1	1	1	1	1	1	1	1	1	1	1	1	1	1	14	1	5	1	-	COG0436E	aminotransferase AlaT
MM0440	1	1	1	1	1	1	1	1	1	1	1	1	1	1	14	1	5	1	hexA	COG0583K	LysR family transcriptional regulator
MM0441	1	1	1	1	1	1	1	1	1	1	1	1	1	1	14	1	5	1	nuoA	COG0838C	NADH dehydrogenase subunit A
MM0442	1	1	1	1	1	1	1	1	1	1	1	1	1	1	14	1	5	1	nuoB	COG0377C	NADH dehydrogenase subunit B
MM0443	1	1	1	1	1	1	1	1	1	1	1	1	1	1	14	1	5	1	nuoC	COG0649C	bifunctional NADH:ubiquinone oxidoreductase subunit C/D
MM0444	1	1	1	1	1	1	1	1	1	1	1	1	1	1	14	1	5	1	nuoE	COG1905C	NADH dehydrogenase subunit E
MM0445	1	1	1	1	1	1	1	1	1	1	1	1	1	1	14	1	5	1	nuoF	COG1894C	NADH dehydrogenase I subunit F
MM0446	1	1	1	1	1	1	1	1	1	1	1	1	1	1	14	1	5	1	nuoG	COG1034C	NADH dehydrogenase I subunit G
MM0447	1	1	1	1	1	1	1	1	1	1	1	1	1	1	14	1	5	1	-	COG1005C	NADH dehydrogenase subunit H
MM0448	1	1	1	1	1	1	1	1	1	1	1	1	1	1	14	1	5	1	nuoI	COG1143C	NADH dehydrogenase I subunit I, 2Fe-2S ferredoxin-related
MM0449	1	1	1	1	1	1	1	1	1	1	1	1	1	1	14	1	5	1	nuoJ	COG0839C	NADH dehydrogenase subunit J
MM0450	1	1	1	1	1	1	1	1	1	1	1	1	1	1	14	1	5	1	nuoK	COG0713C	NADH dehydrogenase subunit K
MM0451	1	1	1	1	1	1	1	1	1	1	1	1	1	1	14	1	5	1	nuoL	COG1009CP	NADH dehydrogenase I subunit L, membrane subunit
MM0452	1	1	1	1	1	1	1	1	1	1	1	1	1	1	14	1	5	1	nuoM	COG1008C	NADH dehydrogenase I subunit M, membrane subunit
MM0453	1	1	1	1	1	1	1	1	1	1	1	1	1	1	14	1	5	1	nuoN	COG1007C	NADH dehydrogenase I subunit N, membrane subunit
MM0454	0	0	0	0	0	0	0	0	0	0	0	0	0	0	0	0	0	0	xaxB	-	toxin
MM0455	1	1	1	1	1	0	0	0	0	0	0	1	0	1	7	0	5	1	xaxA	-	toxin XaxA
MM0456	1	1	1	1	1	1	1	1	1	1	1	1	1	1	14	1	5	1	menF	COG1169HQ	isochorismate synthase
MM0457	1	1	1	1	1	1	1	1	1	1	1	1	1	1	14	1	5	1	menD	COG1165H	2-succinyl-5-enolpyruvyl-6-hydroxy-3-cyclohexene-1-carboxylate synthase
MM0458	1	1	1	1	1	1	1	1	1	1	1	1	1	1	14	1	5	1	-	COG0596R	acyl-CoA thioester hydrolase YfbB
MM0459	1	1	1	1	1	1	1	1	1	1	1	1	1	1	14	1	5	1	menB	COG0447H	naphthoate synthase
MM0460	1	1	1	1	1	1	1	1	1	1	1	1	1	1	14	1	5	1	menC	COG1441H	O-succinylbenzoate synthase
MM0461	1	1	1	1	1	1	1	1	1	1	1	1	1	1	14	1	5	1	menE	COG0318IQ	o-succinylbenzoate-CoA ligase
MM0462	1	1	1	1	1	1	1	1	1	1	1	1	1	1	14	1	5	1	katA	COG0753P	catalase
MM0463	1	1	1	1	1	1	1	1	1	1	1	1	1	1	14	1	5	1	-	-	hypothetical protein
MM0464	0	1	1	1	1	1	1	1	1	1	1	1	1	1	13	0	4	0	yaaH	COG1584S	putative regulator, integral membrane protein
MM0465	0	0	0	0	0	0	0	0	0	0	0	0	0	0	0	0	0	0	-	-	hypothetical protein
MM0466	1	1	0	1	0	1	1	1	1	0	1	0	1	1	10	0	3	0	-	-	hypothetical protein
MM0467	0	0	0	0	0	0	0	0	0	0	0	0	0	0	0	0	0	0	-	-	hypothetical protein
MM0468	1	1	1	1	1	1	1	1	1	1	1	1	1	0	13	0	5	1	-	COG1115E	hypothetical protein
MM0469	1	1	1	1	1	1	1	1	1	1	1	1	1	0	13	0	5	1	-	COG0110R	Acetyltransferase
MM0470	1	0	0	0	0	1	0	0	0	0	1	1	0	0	4	0	1	0	-	COG0625O	glutathione S-transferase family protein
MM0471	1	1	1	1	1	1	1	1	1	1	1	1	1	1	14	1	5	1	b0867	COG3023V	N-acetylmuramoyl-L-alanine amidase
MM0472	1	1	1	1	1	1	1	1	1	1	1	1	1	1	14	1	5	1	-	COG1114E	branched chain amino acid transport protein
MM0473	1	1	1	1	1	1	1	1	1	1	1	1	1	1	14	1	5	1	yidA	COG0561R	phosphatase
MM0474	1	1	1	1	1	1	1	1	1	1	1	1	1	1	14	1	5	1	-	COG2207K	right origin-binding protein
MM0475	0	0	0	1	0	0	0	0	0	0	0	1	0	0	2	0	1	0	-	-	hypothetical protein
MM0476	1	1	1	1	1	1	1	1	1	1	1	1	1	1	14	1	5	1	aroP	COG1113E	aromatic amino acid transporter
MM0477	1	1	1	1	1	1	1	1	1	1	1	1	1	1	14	1	5	1	pagP	-	palmitoyl transferase
MM0478	1	1	1	1	1	1	1	1	1	0	1	1	1	1	13	0	5	1	cspC	COG1278K	cold shock protein, transcription antiterminator, affects expression of rpoS and uspA
MM0479	1	1	1	1	1	1	1	1	1	1	1	1	1	1	14	1	5	1	thiD	COG0351H	phosphomethylpyrimidine kinase
MM0480	1	1	1	1	1	1	1	1	1	1	1	1	1	1	14	1	5	1	-	COG1187J	pseudouridine synthase
MM0481	1	1	0	0	0	1	1	1	1	1	1	1	1	0	10	0	2	0	fbaB	COG1830G	fructose-bisphosphate aldolase
MM0482	1	1	0	1	0	1	1	1	1	1	1	0	1	1	11	0	3	0	-	COG1597IR	lipid kinase
MM0483	0	0	0	0	0	0	0	0	0	0	0	0	0	0	0	0	0	0	-	COG5263R	cell wall binding repeat-containing protein
MM0484	1	1	1	1	1	1	1	1	1	1	1	1	1	1	14	1	5	1	-	COG0826O	protease
MM0485	0	0	1	1	1	1	0	0	0	0	0	0	0	0	4	0	3	0	-	-	hypothetical protein
MM0486	1	1	1	1	1	1	1	1	1	1	1	1	1	1	14	1	5	1	-	COG0745TK	two-component transcriptional regulator, winged helix family
MM0487	1	1	1	1	1	1	1	1	1	1	1	1	1	1	14	1	5	1	baeS	COG0642T	signal transduction histidine-protein kinase BaeS
MM0488	1	1	1	1	1	1	1	1	1	1	1	1	1	1	14	1	5	1	mdtC	COG0841V	multidrug efflux system subunit MdtC
MM0489	1	1	1	1	1	1	1	1	1	1	1	1	1	1	14	1	5	1	-	COG0841V	multidrug efflux system subunit MdtB
MM0490	1	1	1	1	1	1	1	1	1	1	1	1	1	1	14	1	5	1	-	COG0845M	multidrug efflux system subunit MdtA
MM0491	1	1	0	1	0	0	0	0	0	0	0	0	0	0	3	0	3	0	-	-	lipoprotein
MM0492	1	1	1	1	0	1	0	0	0	0	1	0	1	0	7	0	4	0	-	-	Acid phosphatase
MM0493	1	1	1	1	1	1	0	0	0	0	1	0	0	1	8	0	5	1	-	COG2259S	DoxX family protein
MM0494	1	1	1	1	1	1	1	1	1	1	1	1	1	1	14	1	5	1	-	-	MFS family transporter
MM0495	1	1	1	1	1	1	0	0	0	0	1	1	0	1	9	0	5	1	-	COG2239P	magnesium transporter
MM0496	1	1	1	1	1	1	1	1	1	1	1	1	1	1	14	1	5	1	ppx	COG0248FP	exopolyphosphatase
MM0497	1	1	1	1	1	1	1	1	1	1	1	1	1	1	14	1	5	1	ppk	COG0855P	polyphosphate kinase, component of RNA degradosome
MM0498	1	1	1	1	1	1	1	1	1	1	1	1	1	1	14	1	5	1	speG	COG1670J	spermidine N(1)-acetyltransferase
MM0499	0	0	0	0	0	0	0	0	0	0	0	0	0	0	0	0	0	0	-	COG1200LK	mitomycin resistance protein McrB
MM0500	1	1	1	1	1	1	1	1	1	1	1	1	1	1	14	1	5	1	purN	COG0299F	phosphoribosylglycinamide formyltransferase
MM0501	1	1	1	1	1	1	1	1	1	1	1	1	1	1	14	1	5	1	purM	COG0150F	phosphoribosylaminoimidazole synthetase
MM0502	1	1	1	1	1	1	1	1	1	1	1	1	1	1	14	1	5	1	upp	COG0035F	uracil phosphoribosyltransferase
MM0503	1	1	1	1	1	1	1	1	1	1	1	1	1	1	14	1	5	1	uraA	COG2233F	uracil transporter
MM0504	1	1	1	1	1	1	1	1	1	1	1	1	1	1	14	1	5	1	hda	COG0593L	DNA replication initiation factor
MM0505	0	0	0	1	0	0	0	0	0	0	0	0	0	0	1	0	1	0	-	COG2304R	von Willebrand factor type A domain-containing protein
MM0506	0	1	1	1	1	0	1	1	1	1	0	0	0	0	8	0	4	0	ynbD	COG2453T	putative phosphatase
MM0507	0	1	1	1	1	0	1	1	1	1	0	0	0	0	8	0	4	0	ynbC	COG2267I	putative methylase with S-adenosyl-L-methionine-dependent methyltransferase domain and alpha/beta-hydrolase domain
MM0508	1	1	1	1	1	0	1	1	1	1	0	0	0	0	9	0	5	1	ynbA	COG0558I	hypothetical protein
MM0509	1	1	0	1	0	1	1	0	1	0	1	1	0	1	9	0	3	0	-	-	adhesin/hemagglutinin
MM0510	1	1	1	1	0	1	1	0	1	0	1	1	0	1	10	0	4	0	-	-	adhesin
MM0511	0	0	0	1	0	0	0	0	0	0	0	1	0	0	2	0	1	0	-	-	hypothetical protein
MM0512	0	0	0	1	0	0	0	0	0	0	0	1	0	0	2	0	1	0	-	-	hypothetical protein
MM0513	1	1	1	1	1	1	1	1	1	1	1	1	1	1	14	1	5	1	-	COG1393P	glutaredoxin-related protein
MM0514	1	1	1	1	1	1	1	1	1	1	1	1	1	1	14	1	5	1	-	COG4783R	hypothetical protein
MM0515	1	1	1	1	1	1	1	1	1	1	1	1	1	1	14	1	5	1	yfgO	COG0628R	putative permease
MM0516	1	1	1	1	0	1	1	0	1	0	1	1	0	1	10	0	4	0	-	-	hypothetical protein
MM0517	1	1	1	1	1	1	1	1	1	1	1	1	1	1	14	1	5	1	-	-	thioredoxin-dependent thiol peroxidase
MM0518	1	1	1	1	1	1	1	1	1	1	1	1	1	1	14	1	5	1	gcvR	COG2716E	glycine cleavage system transcriptional repressor
MM0519	1	1	1	1	1	1	1	1	1	1	1	1	1	1	14	1	5	1	dapA	COG0329EM	dihydrodipicolinate synthase
MM0520	1	1	1	1	1	1	1	1	1	1	1	1	1	1	14	1	5	1	nlpB	COG3317M	lipoprotein
MM0521	1	1	1	1	1	1	1	1	1	1	1	1	1	1	14	1	5	1	-	COG0463M	putative glycosyl transferase
MM0522	0	1	0	1	0	1	1	1	1	1	1	1	1	1	11	0	2	0	-	-	major facilitator superfamily MFS_1
MM0523	1	1	1	1	1	1	1	1	1	1	1	1	1	1	14	1	5	1	-	COG0483G	histidinol-phosphate phosphatase
MM0524	1	1	1	1	1	1	1	1	1	1	1	1	1	1	14	1	5	1	-	COG1349KG	DeoR family transcriptional regulator
MM0525	1	1	1	1	1	1	1	1	1	1	1	1	1	1	14	1	5	1	purC	COG0152F	phosphoribosylaminoimidazole-succinocarboxamide synthetase
MM0526	1	1	0	0	0	1	1	1	1	1	1	0	1	1	10	0	2	0	-	COG2321R	protein of unknown function, zinc metallopeptidase putative
MM0527	1	1	1	1	1	1	1	1	1	0	1	1	1	1	13	0	5	1	yeaL	COG2707S	hypothetical protein
MM0528	1	1	1	1	1	1	1	1	1	1	1	1	1	1	14	1	5	1	-	COG1444R	putative ATP-dependent acetyltransferase
MM0529	0	1	1	1	1	1	1	1	1	0	1	1	1	1	12	0	4	0	-	-	hypothetical protein
MM0530	0	0	0	0	0	0	0	0	0	0	0	0	0	0	0	0	0	0	-	COG0439I	hypothetical protein
MM0531	1	1	1	1	1	1	1	1	1	1	1	1	1	1	14	1	5	1	-	COG0028EH	thiamine pyrophosphate protein TPP binding domain protein
MM0532	1	1	1	1	1	1	1	1	1	1	1	0	1	1	13	0	5	1	-	COG2832S	hypothetical protein
MM0533	1	1	1	1	1	0	0	0	0	0	0	1	0	1	7	0	5	1	-	COG1876M	D-alanyl-D-alanine carboxypeptidase
MM0534	1	1	1	1	1	1	1	1	1	1	1	1	1	1	14	1	5	1	-	COG0624E	succinyl-diaminopimelate desuccinylase
MM0535	1	1	1	1	1	1	1	1	1	1	1	1	1	1	14	1	5	1	-	COG1393P	glutaredoxin-related protein
MM0536	1	0	0	0	0	0	0	0	0	0	0	1	0	0	2	0	1	0	-	-	hypothetical protein
MM0537	1	1	1	1	1	1	1	1	1	1	1	1	1	1	14	1	5	1	narP	COG2197TK	nitrate/nitrite response regulator protein NarP
MM0538	1	1	1	1	1	1	1	1	1	1	1	1	1	1	14	1	5	1	maeB	COG0281C	malic enzyme
MM0539	1	1	1	1	1	1	1	1	1	1	1	0	1	1	13	0	5	1	-	COG0346E	glyoxalase/bleomycin resistance protein/dioxygenase
MM0540	1	1	1	1	1	1	1	1	1	1	1	1	1	1	14	1	5	1	htpX	COG0501O	heat shock protein HtpX
MM0541	1	1	1	1	1	1	1	1	1	1	1	1	1	1	14	1	5	1	-	COG1823R	putative sodium:dicarboxylate symporter
MM0542	1	1	1	1	1	1	1	1	1	1	1	1	1	1	14	1	5	1	ydjM	COG1988R	putative LexA regulated gene, SOS response
MM0543	1	1	1	1	1	1	1	1	1	1	1	1	1	1	14	1	5	1	-	COG0637R	2-deoxyglucose-6-phosphatase
MM0544	1	1	1	1	1	1	1	1	1	1	1	1	1	1	14	1	5	1	yniB	-	hypothetical protein
MM0545	1	1	1	1	1	1	1	1	1	1	1	1	1	1	14	1	5	1	-	COG3001G	hypothetical protein
MM0546	1	1	1	1	1	1	1	1	1	1	1	1	1	1	14	1	5	1	yfeD	COG1108P	chelated iron transport system membrane protein yfeD-like protein
MM0547	1	1	1	1	1	1	1	1	1	1	1	1	1	1	14	1	5	1	yfeC	COG1108P	chelated iron transport system membrane protein YfeC
MM0548	1	1	1	1	1	1	1	1	1	1	1	1	1	1	14	1	5	1	-	COG1121P	iron transport system ATP-binding protein yfeb
MM0549	1	1	1	1	1	1	1	1	1	1	1	1	1	1	14	1	5	1	-	COG0803P	periplasmic chelated iron-binding protein yfeA
MM0550	1	1	1	1	1	1	1	1	1	1	1	1	1	1	14	1	5	1	emtA	COG0741M	hypothetical protein
MM0551	1	1	1	1	1	1	1	1	1	1	1	1	1	0	13	0	5	1	-	COG2194R	putative transmembrane protein (N-terminal); phosphatase (C-terminal)
MM0552	1	1	1	1	1	1	1	1	1	1	1	1	1	1	14	1	5	1	thrS	COG0441J	threonyl-tRNA synthetase
MM0553	1	1	1	1	1	1	1	1	1	0	1	1	1	1	13	0	5	1	infC	COG0290J	translation initiation factor IF-3
MM0554	1	1	1	1	1	1	1	1	1	0	1	1	1	1	13	0	5	1	rpmI	COG0291J	50S ribosomal subunit protein A
MM0555	1	1	1	1	1	1	1	1	1	1	1	1	1	1	14	1	5	1	rplT	COG0292J	50S ribosomal subunit protein L20
MM0556	0	0	0	0	0	0	1	0	0	0	0	0	0	0	1	0	0	0	-	-	hypothetical protein
MM0557	1	1	1	1	1	1	1	1	1	1	1	1	1	1	14	1	5	1	pheS	COG0016J	phenylalanyl-tRNA synthetase subunit alpha
MM0558	1	1	1	1	1	1	1	1	1	1	1	1	1	1	14	1	5	1	pheT	COG0072J	phenylalanyl-tRNA synthetase subunit beta
MM0559	1	1	1	1	1	1	1	1	1	1	1	1	1	1	14	1	5	1	ihfA	COG0776L	integration host factor subunit alpha
MM0560	1	1	1	1	1	1	1	1	1	1	1	1	1	1	14	1	5	1	btuC	COG4139H	vtamin B12-transporter permease
MM0561	1	1	1	1	1	1	1	1	1	1	1	1	1	1	14	1	5	1	btuD	COG4138H	vitamin B12-transporter ATPase
MM0562	1	1	1	1	1	1	1	1	1	1	1	1	1	1	14	1	5	1	arnB	COG0399M	UDP-4-amino-4-deoxy-L-arabinose--oxoglutarate aminotransferase
MM0563	1	1	1	1	1	1	1	1	1	1	1	1	1	1	14	1	5	1	pbgP2	COG0463M	putative sugar transferase with nucleotide-diphospho-sugar transferase domain
MM0564	1	1	1	1	1	1	1	1	1	1	1	1	1	1	14	1	5	1	arnA	COG0223J	bifunctional UDP-glucuronic acid decarboxylase/UDP-4-amino-4-deoxy-L-arabinose formyltransferase
MM0565	1	1	1	1	1	1	1	1	1	1	1	1	1	1	14	1	5	1	-	COG0726G	hypothetical protein
MM0566	1	1	1	1	1	1	1	1	1	1	1	1	1	1	14	1	5	1	arnT	COG1807M	4-amino-4-deoxy-L-arabinose transferase
MM0567	1	1	1	1	1	1	1	1	1	0	1	1	1	1	13	0	5	1	-	COG2076P	hypothetical protein
MM0568	1	1	1	1	1	1	1	1	1	1	1	1	1	1	14	1	5	1	yfbJ	-	hypothetical protein
MM0569	1	1	1	1	1	1	1	1	1	1	1	1	1	1	14	1	5	1	arnT	COG1807M	4-amino-4-deoxy-L-arabinose transferase
MM0570	1	1	1	1	1	1	1	1	1	1	1	1	1	1	14	1	5	1	nlpC	COG0791M	putative lipoprotein nlpc
MM0571	1	1	1	1	1	1	1	1	1	1	1	0	1	1	13	0	5	1	lplA	COG0095H	lipoate-protein ligase A
MM0572	1	1	1	1	1	1	1	1	1	1	1	0	1	1	13	0	5	1	sodC	COG2032P	superoxide dismutase, Cu-Zn
MM0573	1	1	1	1	1	1	1	1	1	1	1	1	1	1	14	1	5	1	pqrA	COG2207K	AraC family transcriptional regulator
MM0574	1	0	0	0	0	1	0	0	0	0	1	1	0	0	4	0	1	0	-	-	hypothetical protein
MM0575	1	1	1	1	1	1	1	1	1	1	1	1	1	1	14	1	5	1	-	COG4559P	hemin transport system ATP-binding protein hmuV
MM0576	1	1	1	1	1	1	1	1	1	1	1	1	1	1	14	1	5	1	-	COG0609P	hypothetical protein
MM0577	1	1	1	1	1	1	1	0	1	1	1	1	0	1	12	0	5	1	hmuT	COG4558P	ABC transporter, periplasmic hemin-binding protein hmuT
MM0578	1	1	1	1	1	1	1	0	1	1	1	1	0	1	12	0	5	1	-	COG3720P	hemin transport protein hmuS
MM0579	0	0	0	0	0	0	1	1	1	0	0	0	0	0	3	0	0	0	-	COG4256P	hypothetical protein
MM0580	1	1	1	1	1	1	1	1	1	1	1	1	1	1	14	1	5	1	aroH	COG0722E	phospho-2-dehydro-3-deoxyheptonate aldolase
MM0581	1	1	1	1	1	1	1	1	1	1	1	1	1	1	14	1	5	1	-	COG1806S	hypothetical protein
MM0582	1	1	1	1	1	1	1	1	1	1	1	1	1	1	14	1	5	1	pps	COG0574G	phosphoenolpyruvate synthase
MM0583	1	1	1	1	1	1	1	1	1	1	1	1	1	1	14	1	5	1	-	COG0628R	hypothetical protein
MM0584	1	1	1	1	1	1	1	1	1	1	1	1	1	1	14	1	5	1	-	COG0277C	hypothetical protein
MM0585	1	1	1	1	1	1	1	1	1	1	1	1	1	1	14	1	5	1	ydiI	COG2050Q	Esterase YdiI
MM0586	1	1	1	1	1	1	1	1	1	1	1	1	1	1	14	1	5	1	sufA	COG0316S	iron-sulfur cluster assembly scaffold protein
MM0587	1	1	1	1	1	1	1	1	1	1	1	1	1	1	14	1	5	1	sufB	COG0719O	cysteine desulfurase activator complex subunit SufB
MM0588	1	1	1	1	1	1	1	1	1	1	1	1	1	1	14	1	5	1	sufC	COG0396O	cysteine desulfurase ATPase component
MM0589	1	1	1	1	1	1	1	1	1	1	1	1	1	1	14	1	5	1	ynhC	COG0719O	cysteine desulfurase activator complex subunit SufD
MM0590	1	1	1	1	1	1	1	1	1	1	1	1	1	1	14	1	5	1	sufS	COG0520E	bifunctional cysteine desulfurase/selenocysteine lyase
MM0591	1	1	1	1	1	1	1	1	1	1	1	1	1	1	14	1	5	1	sufE	COG2166R	cysteine desufuration protein SufE
MM0592	1	1	1	1	1	1	1	1	1	1	1	1	1	1	14	1	5	1	-	COG1376S	hypothetical protein
MM0593	1	1	1	1	1	1	1	1	1	1	1	1	1	1	14	1	5	1	pykF	COG0469G	pyruvate kinase
MM0594	1	1	1	1	1	1	1	1	1	1	1	1	1	1	14	1	5	1	norM	COG0534V	multidrug efflux protein
MM0595	1	1	1	1	1	1	1	1	1	1	1	1	1	1	14	1	5	1	ribC	COG0307H	riboflavin synthase subunit alpha
MM0596	1	1	0	1	0	1	1	1	1	1	1	1	1	1	12	0	3	0	cfa	COG2230M	cyclopropane fatty acyl phospholipid synthase
MM0597	1	1	1	1	1	1	1	1	1	1	1	1	1	1	14	1	5	1	ydhC	COG2814G	putative MFS family transport protein
MM0598	1	1	1	1	1	1	1	1	1	1	1	1	1	1	14	1	5	1	-	COG0583K	putative DNA-binding transcriptional regulator
MM0599	1	1	1	1	1	1	1	1	1	1	1	1	1	1	14	1	5	1	purR	COG1609K	DNA-binding transcriptional repressor PurR
MM0600	1	1	1	1	1	1	1	1	1	1	1	1	1	1	14	1	5	1	sodB	COG0605P	superoxide dismutase, iron
MM0601	0	0	0	0	0	0	0	0	0	0	0	0	0	0	0	0	0	0	-	-	hypothetical protein
MM0602	0	0	1	0	1	1	0	0	0	0	0	0	0	0	3	0	2	0	-	-	hypothetical protein
MM0603	1	0	1	1	1	1	1	1	1	1	1	0	1	1	12	0	4	0	-	COG3122S	hypothetical protein
MM0604	1	1	1	1	1	1	1	1	1	1	1	1	1	1	14	1	5	1	-	COG0564J	Pseudouridylate synthase
MM0605	1	1	1	1	1	1	0	0	0	0	1	0	1	0	8	0	5	1	-	-	hypothetical protein
MM0606	1	1	1	1	1	1	1	1	1	1	1	1	1	1	14	1	5	1	-	COG1280E	homoserine/homoserine lactone efflux protein
MM0607	1	1	1	1	1	1	1	1	1	1	1	1	1	1	14	1	5	1	-	COG0278O	hypothetical protein
MM0608	0	0	0	0	0	0	0	0	0	0	0	0	0	0	0	0	0	0	-	-	putative outer membrane virulence protein
MM0609	1	1	1	1	1	1	1	1	1	1	1	1	1	1	14	1	5	1	rnt	COG0847L	ribonuclease T
MM0610	1	1	1	1	1	1	1	1	1	1	1	1	1	1	14	1	5	1	-	COG0346E	lactoylglutathione lyase
MM0611	1	1	0	1	0	1	0	1	1	0	1	1	1	1	10	0	3	0	-	COG3313R	hypothetical protein
MM0612	1	1	1	1	1	1	1	1	1	1	1	1	1	1	14	1	5	1	slyA	COG1846K	transcriptional activator for hemolysin (MarR family)
MM0613	1	1	1	1	1	1	1	1	1	1	1	1	1	1	14	1	5	1	slyB	COG3133M	outer membrane lipoprotein slyb
MM0614	1	1	1	1	1	1	1	1	1	1	1	1	1	1	14	1	5	1	anmK	COG2377O	anhydro-N-acetylmuramic acid kinase
MM0615	1	1	1	1	1	1	1	1	1	1	1	1	1	1	14	1	5	1	-	COG0259H	pyridoxamine 5'-phosphate oxidase
MM0616	1	1	1	1	1	1	1	1	1	1	1	1	1	1	14	1	5	1	tyrS	COG0162J	tyrosyl-tRNA synthetase
MM0617	1	1	1	1	1	1	1	1	1	1	1	1	1	1	14	1	5	1	pdxY	COG2240H	pyridoxamine kinase
MM0618	1	1	1	1	1	1	1	1	1	1	1	1	1	1	14	1	5	1	gst	COG0625O	glutathionine S-transferase
MM0619	0	1	0	1	0	1	1	1	1	1	1	1	1	0	10	0	2	0	-	COG0673R	oxidoreductase domain-containing protein
MM0620	1	1	1	1	0	1	1	1	1	1	1	1	1	1	13	0	4	0	fabI	COG0623I	enoyl-[acyl-carrier-protein] reductase
MM0621	1	1	1	1	1	1	1	1	1	1	1	1	1	1	14	1	5	1	sapF	COG4167V	peptide ABC transporter ATP-binding protein
MM0622	1	1	1	1	1	1	1	1	1	1	1	1	1	1	14	1	5	1	sapD	COG4170V	peptide transport system ATP-binding protein sapd
MM0623	1	1	1	1	1	1	1	1	1	1	1	1	1	1	14	1	5	1	sapC	COG4171V	peptide transport system permease protein sapc
MM0624	1	1	1	1	1	1	1	1	1	1	1	1	1	1	14	1	5	1	sapB	COG4168V	peptide transport system permease
MM0625	1	1	1	1	1	1	1	1	1	1	1	1	1	1	14	1	5	1	sapA	COG0747E	peptide transport periplasmic protein sapa
MM0626	1	1	1	1	1	1	1	1	1	1	1	1	1	1	14	1	5	1	-	-	Fis family transcriptional regulator
MM0627	1	1	1	1	1	1	1	1	1	1	1	1	1	1	14	1	5	1	pspA	COG1842KT	phage shock protein PspA
MM0628	1	1	1	1	1	1	1	1	1	0	1	1	1	1	13	0	5	1	pspB	-	phage shock protein B
MM0629	1	1	1	1	1	1	1	1	1	1	1	1	1	1	14	1	5	1	pspC	COG1983KT	DNA-binding transcriptional activator
MM0630	0	0	0	0	0	0	0	0	0	0	0	0	0	0	0	0	0	0	-	-	peripheral inner membrane phage-shock protein
MM0631	1	1	1	1	1	1	1	1	1	1	1	1	1	1	14	1	5	1	-	COG3106R	hypothetical protein
MM0632	1	1	1	1	1	1	1	1	1	1	1	1	1	1	14	1	5	1	-	COG3768S	hypothetical protein
MM0633	0	0	0	0	0	0	0	0	0	0	0	0	0	0	0	0	0	0	-	COG3182S	PepSY-associated TM helix domain protein
MM0634	1	1	1	1	1	1	1	1	1	1	1	1	1	1	14	1	5	1	tyrR	COG3283KE	DNA-binding transcriptional regulator TyrR
MM0635	1	1	1	1	1	1	1	1	1	1	1	1	1	1	14	1	5	1	tpx	COG2077O	thiol peroxidase
MM0636	1	1	1	1	1	1	1	1	1	1	1	1	1	1	14	1	5	1	mppA	COG4166E	periplasmic murein peptide-binding protein precursor
MM0637	1	1	1	1	1	1	1	1	1	1	1	1	1	1	14	1	5	1	zntB	COG0598P	zinc transporter
MM0638	1	1	1	1	1	1	1	1	1	1	1	1	1	1	14	1	5	1	-	COG0037D	C32 tRNA thiolase
MM0639	1	1	1	1	1	0	0	0	0	0	0	1	0	0	6	0	5	1	mrfJ	COG1396K	MrfJ protein
MM0640	1	1	1	1	0	0	0	0	0	0	0	0	0	0	4	0	4	0	-	COG1396K	fimbrial operon regulator
MM0641	0	0	0	0	0	0	0	0	0	0	0	0	0	0	0	0	0	0	-	-	hypothetical protein
MM0642	0	1	0	0	0	0	0	0	0	0	0	0	0	0	1	0	1	0	-	-	lipoprotein
MM0643	0	0	0	0	0	0	0	0	0	0	0	0	0	0	0	0	0	0	-	COG1357S	pentapeptide repeat-containing protein
MM0644	0	0	0	1	0	0	0	0	0	0	0	0	0	0	1	0	1	0	uvrA2	COG0178L	excinuclease ABC subunit A
MM0645	1	1	1	1	0	0	0	0	0	0	0	0	0	1	5	0	4	0	-	COG1437F	putative adenylyl cyclase CyaB
MM0646	0	0	0	0	0	0	0	0	0	0	0	0	0	0	0	0	0	0	-	-	hypothetical protein
MM0647	0	0	0	0	0	0	0	0	0	0	0	0	0	0	0	0	0	0	-	COG0363G	6-phosphogluconolactonase
MM0648	1	1	1	1	1	1	1	1	1	1	1	1	1	1	14	1	5	1	-	COG0488R	ABC transporter ATP-binding protein
MM0649	0	0	0	0	0	0	0	0	0	0	0	0	0	0	0	0	0	0	secDF	COG0342U	bifunctional preprotein translocase subunit SecD/SecF
MM0650	1	1	1	1	1	1	1	1	1	1	1	1	1	1	14	1	5	1	sotB	COG2814G	sugar efflux transporter
MM0651	1	1	1	1	1	1	1	1	1	1	1	1	1	1	14	1	5	1	emrE	COG2076P	methyl viologen resistance protein
MM0652	1	1	1	1	1	0	0	0	0	0	0	1	0	0	6	0	5	1	ydbJ	COG3042R	hypothetical protein
MM0653	1	1	1	1	1	1	1	1	1	1	1	1	1	1	14	1	5	1	dsbB	COG1495O	disulfide bond formation protein B
MM0654	1	1	1	1	1	1	1	1	1	1	1	1	1	1	14	1	5	1	nhaB	COG3067P	sodium:proton antiporter, regulator of intracellular pH (NhaB family)
MM0655	1	1	1	1	1	1	1	1	1	1	1	1	1	1	14	1	5	1	fadR	COG2186K	transcriptional regulator (positive regulator of fabB and fabA, negative regulator of fad), with acyl-CoA (GntR family)
MM0656	1	1	1	1	1	0	0	0	0	0	0	0	0	0	5	0	5	1	-	COG0596R	hydrolase
MM0657	1	1	1	1	1	1	1	1	1	1	1	1	1	1	14	1	5	1	dadA	COG0665E	D-amino acid dehydrogenase small subunit
MM0658	1	1	1	1	1	1	1	1	1	1	1	1	1	1	14	1	5	1	dadX	COG0787M	alanine racemase, catabolic
MM0659	1	0	1	1	1	1	1	1	1	1	1	0	1	1	12	0	4	0	hypF	COG0068O	hydrogenase maturation protein
MM0660	1	1	1	1	1	1	1	1	1	1	1	1	1	1	14	1	5	1	yeaF	COG3713M	hypothetical protein
MM0661	0	1	1	1	1	0	1	1	1	1	0	0	1	0	9	0	4	0	-	COG3863S	peptidoglycan peptidase
MM0662	1	1	1	1	1	1	1	1	1	1	1	0	1	1	13	0	5	1	yeaD	COG0676G	hypothetical protein
MM0663	1	1	1	1	1	1	1	1	1	1	1	1	1	1	14	1	5	1	gapA	COG0057G	glyceraldehyde 3-phosphate dehydrogenase A
MM0664	1	1	1	1	1	1	1	1	1	1	1	1	1	1	14	1	5	1	-	COG0229O	methionine sulfoxide reductase B
MM0665	1	1	1	1	1	1	1	1	1	0	1	1	1	1	13	0	5	1	-	COG3139S	hypothetical protein
MM0666	1	1	1	1	1	1	1	1	1	1	1	1	1	1	14	1	5	1	pncA	COG1335Q	nicotinamidase/pyrazinamidase
MM0667	1	1	1	1	1	1	1	1	1	1	1	1	1	1	14	1	5	1	ansA	COG0252EJ	cytoplasmic asparaginase I
MM0668	1	1	1	1	1	1	1	1	1	1	1	1	1	1	14	1	5	1	sppA	COG0616OU	protease 4
MM0669	1	1	1	1	1	1	1	1	1	1	1	1	1	1	14	1	5	1	-	COG0778C	hypothetical protein
MM0670	1	1	1	1	1	1	1	1	1	1	1	1	1	1	14	1	5	1	-	COG0709E	selenophosphate synthetase
MM0671	1	1	1	1	1	1	1	1	1	1	1	1	1	1	14	1	5	1	topB	COG0550L	DNA topoisomerase III, type 1
MM0672	1	1	1	1	1	1	1	1	1	1	1	1	1	1	14	1	5	1	-	COG0708L	exodeoxyribonuclease III
MM0673	1	1	1	1	1	0	0	0	0	0	0	1	0	1	7	0	5	1	-	COG0583K	hypothetical protein
MM0674	0	0	0	0	0	0	0	1	0	1	0	0	0	0	2	0	0	0	-	COG3039L	IS4 family transposase
MM0675	0	0	1	1	1	0	1	1	1	1	1	0	1	1	10	0	3	0	-	COG3468MU	putative adhesin/invasin
MM0676	0	0	0	0	0	0	0	0	0	0	0	0	0	0	0	0	0	0	rtxA	-	metalloprotease, hemolysin-type calcium-binding region
MM0677	1	1	1	1	1	1	1	1	1	1	1	0	1	1	13	0	5	1	-	COG5544R	putative lipoprotein
MM0678	1	1	1	1	1	1	1	1	1	1	1	1	1	1	14	1	5	1	pssA	COG1502I	phosphatidylserine synthase
MM0679	1	1	1	1	1	1	1	1	1	1	1	1	1	1	14	1	5	1	-	COG1042C	hypothetical protein
MM0680	1	1	1	1	1	1	1	1	1	1	1	0	1	1	13	0	5	1	-	COG3148S	hypothetical protein
MM0681	1	1	1	1	1	1	1	1	1	1	1	1	1	1	14	1	5	1	yfiF	COG0566J	putative tRNA/rRNA methyltransferase
MM0682	1	1	1	1	1	1	1	1	1	1	1	1	1	1	14	1	5	1	-	-	multidrug resistance protein B
MM0683	1	1	1	1	1	1	1	1	1	1	1	1	1	1	14	1	5	1	emrA	COG1566V	multidrug resistance secretion protein
MM0684	1	1	1	1	1	1	1	1	1	1	1	1	1	1	14	1	5	1	mprA	COG1846K	transcriptional repressor MprA
MM0685	0	0	0	0	0	0	0	0	0	0	0	0	0	0	0	0	0	0	-	COG1216R	hypothetical protein
MM0686	1	1	1	1	1	1	1	1	1	1	1	1	1	1	14	1	5	1	-	-	sugar transporter
MM0687	1	1	0	1	0	1	1	1	1	1	1	1	1	1	12	0	3	0	proX	COG2113E	glycine betaine transporter periplasmic subunit
MM0688	1	1	0	1	1	1	1	1	1	1	1	1	1	1	13	0	4	0	proW	COG4176E	glycine betaine/L-proline transport system permease protein
MM0689	1	1	1	1	1	1	1	1	1	1	1	1	1	1	14	1	5	1	proV	COG4175E	glycine betaine/L-proline ABC transporter ATP-binding protein
MM0690	1	1	1	1	1	1	1	1	1	1	1	1	1	1	14	1	5	1	nrdF	COG0208F	ribonucleotide-diphosphate reductase subunit beta
MM0691	1	1	1	1	1	1	1	1	1	1	1	1	1	1	14	1	5	1	-	COG0209F	ribonucleotide-diphosphate reductase subunit alpha
MM0692	1	1	1	1	1	1	1	1	1	1	1	1	1	1	14	1	5	1	nrdI	COG1780F	NrdI protein
MM0693	1	1	1	1	1	1	1	1	1	0	1	1	1	1	13	0	5	1	nrdH	COG0695O	glutaredoxin-like protein NrdH
MM0694	1	1	1	1	1	1	1	1	1	1	1	0	1	0	12	0	5	1	-	COG2603R	tRNA 2-selenouridine synthase
MM0695	1	1	1	1	1	1	1	1	1	1	1	1	1	1	14	1	5	1	ogt	COG0350L	methylated-DNA -protein-cysteine s-methyltransferase
MM0696	1	1	1	1	1	1	1	1	1	1	1	1	1	1	14	1	5	1	cspE	COG1278K	cold shock protein CspE
MM0697	0	1	1	1	1	1	0	0	0	0	1	0	0	0	6	0	4	0	-	COG2510S	transporter
MM0698	1	1	1	1	1	1	1	1	1	1	1	1	1	1	14	1	5	1	lipA	COG0320H	lipoyl synthase
MM0699	1	1	1	1	1	1	1	1	1	1	1	1	1	1	14	1	5	1	lipB	COG0321H	lipoyl(octanyl)-acyl carrier protein
MM0700	1	1	1	1	1	1	1	1	1	1	1	1	1	1	14	1	5	1	-	COG2921S	hypothetical protein
MM0701	1	1	1	1	1	1	1	1	1	1	1	1	1	1	14	1	5	1	dacA	COG1686M	D-alanyl-D-alanine carboxypeptidase
MM0702	1	1	1	1	1	1	1	1	1	1	1	1	1	1	14	1	5	1	rlpA	COG0797M	rare lipoprotein A
MM0703	1	1	1	1	1	1	1	1	1	1	1	1	1	1	14	1	5	1	rodA	COG0772D	cell wall shape-determining protein
MM0704	1	1	1	1	1	1	1	1	1	1	1	1	1	1	14	1	5	1	pbpA	COG0768M	penicillin-binding protein 2
MM0705	1	1	1	1	1	1	1	1	1	1	1	1	1	1	14	1	5	1	-	COG1576S	hypothetical protein
MM0706	1	1	1	1	1	1	1	1	1	0	1	1	1	1	13	0	5	1	-	COG0799S	hypothetical protein
MM0707	1	1	1	1	1	1	1	1	1	1	0	0	1	1	12	0	5	1	-	COG3272S	hypothetical protein
MM0708	1	1	1	1	1	1	1	1	1	1	1	1	1	1	14	1	5	1	ydfG	COG4221R	putative Short-chain alcohol dehydrogenase
MM0709	1	1	1	1	1	1	1	1	1	1	1	1	1	1	14	1	5	1	nadD	COG1057H	nicotinic acid mononucleotide adenylyltransferase
MM0710	1	1	1	1	1	1	1	1	1	1	1	1	1	1	14	1	5	1	-	COG1466L	DNA polymerase III, delta subunit
MM0711	1	1	1	1	1	1	1	1	1	1	1	1	1	1	14	1	5	1	rlpB	COG2980M	a minor lipoprotein
MM0712	1	1	1	1	1	1	1	1	1	1	1	1	1	1	14	1	5	1	leuS	COG0495J	leucine tRNA synthetase
MM0713	1	1	1	1	1	1	1	1	1	1	1	1	1	1	14	1	5	1	gltL	COG1126E	glutamate/aspartate transport ATP-binding protein gltL
MM0714	1	1	1	1	1	1	1	1	1	1	1	1	1	1	14	1	5	1	gltK	COG0765E	glutamate/aspartate ABC transporter membrane protein
MM0715	1	1	1	1	1	1	1	1	1	1	1	1	1	1	14	1	5	1	gltJ	COG0765E	glutamate/aspartate ABC transporter permease
MM0716	1	1	1	1	1	1	1	1	1	1	1	1	1	1	14	1	5	1	gltI	COG0834ET	glutamate/aspartate ABC transporter periplasmic binding protein
MM0717	1	0	0	0	0	0	0	0	0	0	0	0	0	0	1	0	1	0	-	-	metal resistance protein
MM0718	1	1	1	1	1	1	1	1	1	1	1	1	1	1	14	1	5	1	-	COG4232OC	metal resistance protein
MM0719	1	1	1	1	1	1	0	0	1	1	1	0	1	1	11	0	5	1	-	COG1651O	metal resistance protein
MM0720	1	1	1	1	1	1	0	0	1	0	1	0	1	1	10	0	5	1	-	COG0526OC	metal resistance protein
MM0721	1	1	1	1	1	1	1	1	1	1	1	1	1	1	14	1	5	1	lnt	COG0815M	apolipoprotein N-acyltransferase
MM0722	1	1	1	1	1	1	1	1	1	1	1	1	1	1	14	1	5	1	corC	COG4535P	magnesium and cobalt efflux protein corc
MM0723	1	1	1	1	1	1	1	1	1	1	1	1	1	1	14	1	5	1	-	COG0319R	metalloprotease
MM0724	1	1	1	1	1	1	1	1	1	1	1	1	1	1	14	1	5	1	ybeZ	COG1702T	putative phosphate starvation-inducible protein (ATP-binding) with P-loop containing NTP hydrolase domain
MM0725	1	1	1	1	1	1	1	1	1	1	1	1	1	1	14	1	5	1	miaB	COG0621J	(dimethylallyl)adenosine tRNA methylthiotransferase
MM0726	1	1	1	1	1	1	1	1	1	1	1	1	1	1	14	1	5	1	ubiF	COG0654HC	2-octaprenyl-3-methyl-6-methoxy-1,4-benzoquinol hydroxylase
MM0727	0	0	1	0	0	0	0	0	0	0	0	0	0	0	1	0	1	0	-	-	hypothetical protein
MM0728	1	1	1	1	1	1	1	1	1	1	1	1	1	1	14	1	5	1	nagC	COG1940KG	n-acetylglucosamine repressor
MM0729	1	1	1	1	1	1	1	1	1	1	1	1	1	1	14	1	5	1	nagA	COG1820G	N-acetylglucosamine-6-phosphate deacetylase
MM0730	1	1	1	1	1	1	1	1	1	1	1	1	1	1	14	1	5	1	nagB	COG0363G	glucosamine-6-phosphate deaminase
MM0731	1	1	1	1	1	1	1	1	1	1	1	1	1	1	14	1	5	1	nagE	COG1263G	PTS system N-acetylgalactosamine-specific transporter subunit EIICBA
MM0732	1	1	1	1	1	1	1	1	1	1	1	1	1	1	14	1	5	1	glnS	COG0008J	glutamine tRNA synthetase
MM0733	1	1	1	1	1	1	1	1	1	1	1	1	1	1	14	1	5	1	fur	COG0735P	iron transport transcriptional repressor
MM0734	1	1	1	1	1	1	1	1	1	1	1	1	1	1	14	1	5	1	fldA	COG0716C	flavodoxin FldA
MM0735	1	1	1	1	1	1	1	1	1	1	1	1	1	1	14	1	5	1	-	-	LexA regulated protein
MM0736	0	0	0	0	0	0	0	0	0	0	0	0	0	0	0	0	0	0	-	COG0553KL	SNF2 helicase family protein
MM0737	0	0	0	0	0	0	0	0	0	0	0	0	0	0	0	0	0	0	-	COG0583K	LysR family transcriptional regulator
MM0738	1	1	1	1	1	1	1	1	1	1	1	1	1	1	14	1	5	1	ybfF	COG0596R	hypothetical protein
MM0739	1	1	1	1	1	1	1	1	1	1	1	1	1	1	14	1	5	1	seqA	COG3057L	replication initiation regulator SeqA
MM0740	1	1	1	1	1	1	1	1	1	1	1	1	1	1	14	1	5	1	pgm	COG0033G	phosphoglucomutase
MM0741	0	0	0	0	0	0	0	0	0	0	0	1	0	1	2	0	0	0	-	COG2510S	hypothetical protein
MM0742	1	1	1	1	1	1	1	1	1	0	1	1	1	1	13	0	5	1	-	-	hypothetical protein
MM0743	1	1	1	1	1	1	1	1	1	1	1	1	1	1	14	1	5	1	-	COG0327S	hypothetical protein
MM0744	1	1	1	1	1	1	1	1	1	1	1	1	1	1	14	1	5	1	-	COG2814G	MFS family transporter
MM0745	1	1	1	1	1	1	1	1	1	1	1	1	1	1	14	1	5	1	-	COG2207K	AraC/XylS familytranscription regulator
MM0746	1	1	1	1	1	1	1	1	1	1	1	1	1	1	14	1	5	1	gltA	COG0372C	type II citrate synthase
MM0747	1	1	1	1	1	1	1	1	1	1	1	1	1	1	14	1	5	1	sdhC	COG2009C	succinate dehydrogenase cytochrome b-556 subunit
MM0748	1	1	1	1	1	1	1	1	1	1	1	1	1	1	14	1	5	1	sdhD	COG2142C	succinate dehydrogenase, hydrophobic subunit, cytochrome b556 with SdhC
MM0749	1	1	1	1	1	1	1	1	1	1	1	1	1	1	14	1	5	1	sdhA	COG1053C	succinate dehydrogenase flavoprotein subunit
MM0750	1	1	1	1	1	1	1	1	1	1	1	1	1	1	14	1	5	1	sdhB	COG0479C	succinate dehydrogenase iron-sulfur subunit
MM0751	1	1	1	1	1	1	1	1	1	1	1	1	1	1	14	1	5	1	sucA	COG0567C	2-oxoglutarate dehydrogenase E1 component
MM0752	1	1	1	1	1	1	1	1	1	1	1	1	1	1	14	1	5	1	sucB	COG0508C	dihydrolipoyltranssuccinate transferase, component of the 2-oxoglutarate dehydrogenase complex
MM0753	1	1	1	1	1	1	1	1	1	1	1	1	1	1	14	1	5	1	sucC	COG0045C	succinyl-CoA synthetase subunit beta
MM0754	1	1	1	1	1	1	1	1	1	1	1	1	1	1	14	1	5	1	sucD	COG0074C	succinyl-CoA synthetase subunit alpha
MM0755	1	1	1	1	1	1	1	1	1	1	1	1	1	1	14	1	5	1	cydA	COG1271C	cytochrome D ubiquinol oxidase subunit I
MM0756	1	1	1	1	1	1	1	1	1	1	1	1	1	1	14	1	5	1	cydB	COG1294C	cytochrome d terminal oxidase, polypeptide subunit II
MM0757	1	0	1	1	1	1	1	1	1	0	1	0	1	0	10	0	4	0	-	-	hypothetical protein
MM0758	1	1	1	1	1	1	1	1	1	1	1	0	1	1	13	0	5	1	-	COG3790S	protein ybgE
MM0759	1	1	1	1	1	1	1	1	1	1	1	1	1	1	14	1	5	1	-	COG0583K	LysR family transcriptional regulator
MM0760	1	1	1	1	1	1	1	1	1	1	1	1	1	1	14	1	5	1	-	COG2814G	MFS family transporter
MM0761	1	0	1	1	1	0	0	0	0	0	0	0	1	0	5	0	4	0	-	COG4460S	hypothetical protein
MM0762	1	1	1	1	1	1	1	1	1	1	1	1	1	1	14	1	5	1	-	COG0824R	acyl-CoA thioester hydrolase YbgC
MM0763	1	1	1	1	1	1	1	1	1	1	1	1	1	1	14	1	5	1	tolQ	COG0811U	colicin uptake protein TolQ
MM0764	1	1	1	1	1	1	1	1	1	1	1	1	1	1	14	1	5	1	tolR	COG0848U	colicin uptake protein TolR
MM0765	1	1	1	1	1	1	1	1	1	1	1	1	1	1	14	1	5	1	tolA	COG3064M	cell envelope integrity inner membrane protein TolA
MM0766	1	1	1	1	1	1	1	1	1	1	1	1	1	1	14	1	5	1	-	-	translocation protein TolB
MM0767	1	1	1	1	1	1	1	1	1	1	1	1	1	1	14	1	5	1	pal	COG2885M	peptidoglycan-associated outer membrane lipoprotein
MM0768	1	1	1	1	1	1	1	1	1	1	1	1	1	1	14	1	5	1	ybgF	COG1729S	hypothetical protein
MM0769	1	1	1	1	1	0	0	0	0	0	0	1	0	0	6	0	5	1	-	-	hypothetical protein
MM0770	1	1	1	1	1	1	1	1	1	1	1	1	1	1	14	1	5	1	-	COG3201H	nicotinamide mononucleotide transporter PnuC
MM0771	0	1	1	1	1	1	1	1	1	1	1	0	1	0	11	0	4	0	-	COG2354S	hypothetical protein
MM0772	1	1	1	1	1	1	1	1	1	1	1	1	1	1	14	1	5	1	-	COG0722E	phospho-2-dehydro-3-deoxyheptonate aldolase
MM0773	1	1	1	1	1	1	1	1	1	1	1	1	1	1	14	1	5	1	gpmA	COG0588G	phosphoglyceromutase 1
MM0774	1	1	1	1	0	0	1	0	0	0	0	1	0	1	7	0	4	0	-	-	membrane-associated CAAX amino terminal protease
MM0775	1	1	1	1	1	1	1	1	1	1	1	1	1	1	14	1	5	1	modF	COG1119P	putative molybdenum transport ATP-binding protein ModF
MM0776	1	1	1	1	1	1	1	1	1	1	1	1	1	1	14	1	5	1	cpdB	COG0737F	2':3'-cyclic-nucleotide 2'-phosphodiesterase
MM0777	1	1	1	1	1	1	1	1	1	1	1	1	1	1	14	1	5	1	modR	COG2005R	DNA-binding transcriptional regulator ModE
MM0778	0	0	0	0	0	0	0	0	0	0	0	0	0	0	0	0	0	0	ycaM	COG0531E	transport protein
MM0779	0	0	0	0	0	0	0	0	0	0	0	0	0	0	0	0	0	0	-	COG1449G	hypothetical protein
MM0780	1	1	1	1	1	1	1	1	1	0	1	1	1	1	13	0	5	1	-	-	hypothetical protein
MM0781	1	1	1	1	1	1	1	1	1	1	1	1	1	1	14	1	5	1	modA	COG0725P	molybdate transporter periplasmic protein
MM0782	1	1	1	1	1	1	1	1	1	1	1	1	1	1	14	1	5	1	modB	COG4149P	molybdate ABC transporter permease
MM0783	1	1	1	1	1	1	1	1	1	1	1	1	1	1	14	1	5	1	modC	COG4148P	molybdate transporter ATP-binding protein
MM0784	1	1	1	1	1	1	1	1	1	1	1	1	1	1	14	1	5	1	-	COG0561R	phosphotransferase
MM0785	1	1	1	1	1	1	1	1	1	1	1	1	1	1	14	1	5	1	ybhE	COG2706G	putative isomerase
MM0786	1	1	1	1	1	1	1	1	1	1	1	1	1	1	14	1	5	1	bioA	COG0161H	adenosylmethionine-8-amino-7-oxononanoate aminotransferase
MM0787	1	1	1	1	1	1	1	1	1	1	1	1	1	1	14	1	5	1	bioB	COG0502H	biotin synthetase
MM0788	1	1	1	1	1	1	1	1	1	1	1	1	1	1	14	1	5	1	-	COG0156H	8-amino-7-oxononanoate synthase
MM0789	1	1	1	1	1	1	1	1	1	1	1	1	1	1	14	1	5	1	bioC	COG2226H	biotin biosynthesis protein
MM0790	1	1	1	1	1	1	1	1	1	1	1	1	1	1	14	1	5	1	bioD	COG0132H	dithiobiotin synthetase
MM0791	1	1	1	1	1	1	1	1	1	1	1	1	1	1	14	1	5	1	uvrB	COG0556L	excinuclease ABC subunit B
MM0792	1	1	1	1	1	1	1	1	1	1	1	1	1	1	14	1	5	1	-	COG0391S	hypothetical protein
MM0793	0	0	1	1	1	0	0	0	0	0	0	0	0	0	3	0	3	0	-	COG1670J	GCN5-related N-acetyltransferase
MM0794	1	1	1	1	1	1	1	1	1	1	1	1	1	1	14	1	5	1	moaA	COG2896H	molybdenum cofactor biosynthesis protein A
MM0795	1	1	1	1	1	1	1	1	1	1	1	1	1	1	14	1	5	1	moaC	COG0315H	molybdenum cofactor biosynthesis protein C
MM0796	1	1	1	1	1	1	1	1	1	0	1	1	1	1	13	0	5	1	-	-	molybdopterin synthase small subunit
MM0797	1	1	1	1	1	1	1	1	1	1	1	1	1	1	14	1	5	1	moaE	COG0314H	molybdopterin guanine dinucleotide biosynthesis protein MoaE
MM0798	1	1	1	1	1	1	1	1	1	1	1	1	1	1	14	1	5	1	-	COG0670R	hypothetical protein
MM0799	1	1	1	1	1	1	1	1	1	1	1	1	1	1	14	1	5	1	-	COG0842V	ABC-2 type transporter
MM0800	1	1	1	1	1	1	1	1	1	1	1	1	1	1	14	1	5	1	ybhS	COG0842V	putative ABC transporter membrane protein
MM0801	1	1	1	1	1	1	1	1	1	1	1	1	1	1	14	1	5	1	ybhF	COG1131V	putative ABC transporter ATP-binding protein
MM0802	1	1	1	1	1	1	1	1	1	1	1	1	1	1	14	1	5	1	ybhG	COG1566V	hypothetical protein
MM0803	1	1	1	1	1	1	1	1	1	1	1	1	1	1	14	1	5	1	ybiH	COG3226S	putative transcriptional repressor
MM0804	1	1	1	1	1	1	1	1	1	1	1	1	1	1	14	1	5	1	rhlE	COG0513LKJ	ATP-dependent RNA helicase RhlE
MM0805	1	1	1	1	1	1	1	1	1	1	1	1	1	1	14	1	5	1	yohI	COG0042J	tRNA-dihydrouridine synthase C
MM0806	1	1	1	1	1	1	1	1	1	1	1	0	1	1	13	0	5	1	-	COG2261S	transglycosylase associated protein
MM0807	1	1	1	1	1	1	1	1	1	1	1	1	1	1	14	1	5	1	sseA	COG2897P	3-mercaptopyruvate:cyanide sulfurtransferase
MM0808	1	0	0	0	0	0	0	0	0	0	0	1	0	0	2	0	1	0	-	-	hypothetical protein
MM0809	0	0	0	0	0	0	0	0	0	0	0	0	0	0	0	0	0	0	-	COG2274V	ABC transporter ATP-binding protein
MM0810	1	1	1	1	1	1	1	1	1	1	1	1	1	1	14	1	5	1	dinG	COG1199KL	ATP-dependent DNA helicase DinG
MM0811	1	1	1	1	1	1	1	1	1	1	1	1	1	1	14	1	5	1	-	COG3121NU	Pili assembly chaperone, N-terminal protein
MM0812	1	1	1	1	1	1	1	1	1	1	1	0	1	1	13	0	5	1	dps	COG0783P	DNA starvation/stationary phase protection protein Dps
MM0813	1	1	1	1	1	1	1	1	1	1	1	1	1	1	14	1	5	1	-	COG5006R	threonine and homoserine efflux system
MM0814	1	1	1	1	1	1	0	0	0	0	1	1	0	0	8	0	5	1	-	COG1611R	lysine decarboxylase
MM0815	1	1	1	1	0	0	0	0	0	0	0	0	0	0	4	0	4	0	-	COG0456R	acetyltransferase
MM0816	1	1	1	1	1	1	0	0	0	0	1	0	1	1	9	0	5	1	-	COG1574R	hypothetical protein
MM0817	1	1	1	1	1	1	1	1	1	1	1	1	1	1	14	1	5	1	-	-	putative amino acid permease
MM0818	1	1	1	1	1	1	1	1	1	1	0	0	1	1	12	0	5	1	codB	COG1457F	cytosine permease
MM0819	1	0	1	1	1	1	1	1	1	1	1	0	1	1	12	0	4	0	codA	COG0402FR	cytosine deaminase
MM0820	1	1	1	1	1	1	1	1	1	1	1	1	1	1	14	1	5	1	moeA	COG0303H	molybdopterin biosynthesis protein, molybdenum incorporation step
MM0821	1	1	0	0	0	1	1	1	1	1	1	1	1	1	11	0	2	0	yjiJ	-	transport protein
MM0822	0	0	0	0	0	0	0	0	0	0	0	0	0	0	0	0	0	0	mchI	-	hypothetical protein MchI
MM0823	1	1	1	1	1	1	1	1	1	1	1	1	1	1	14	1	5	1	folE	COG0302H	GTP cyclohydrolase I
MM0824	1	1	1	1	1	1	1	1	1	1	1	1	1	1	14	1	5	1	-	COG2311S	hypothetical protein
MM0825	1	1	1	1	1	1	1	1	1	1	1	1	1	1	14	1	5	1	sanA	COG2949S	putative vancomycin sensitivity, oxidoreductase
MM0826	1	1	1	1	1	1	1	1	1	1	1	1	1	1	14	1	5	1	maeA	COG0281C	malate dehydrogenase
MM0827	1	1	1	1	1	1	1	1	1	1	1	1	1	1	14	1	5	1	cdd	COG0295F	cytidine deaminase
MM0828	1	1	1	1	1	1	1	1	1	1	1	1	1	1	14	1	5	1	yohK	COG1346M	hypothetical protein
MM0829	1	1	1	1	1	1	1	1	1	1	1	1	1	1	14	1	5	1	-	COG1380R	putative transmembrane protein
MM0830	1	1	1	1	1	1	1	1	1	1	1	1	1	1	14	1	5	1	metG	COG0143J	methionyl-tRNA synthetase
MM0831	1	1	1	1	1	1	1	1	1	1	1	1	1	1	14	1	5	1	metG	COG0143J	methionyl-tRNA synthetase
MM0832	0	0	0	0	0	0	0	0	0	0	0	0	0	0	0	0	0	0	repC	-	replicator initiator RepC
MM0833	1	1	1	1	1	1	1	1	1	1	1	1	1	1	14	1	5	1	-	COG0489D	putative ATPase
MM0834	1	1	1	1	1	1	1	1	1	1	1	1	1	1	14	1	5	1	udk	COG0572F	uridine kinase
MM0835	1	1	1	1	1	1	1	1	1	1	1	1	1	1	14	1	5	1	dcd	COG0717F	2'-deoxycytidine 5'-triphosphate deaminase
MM0836	1	1	1	1	1	1	1	1	1	1	1	1	1	1	14	1	5	1	asmA	COG2982M	assembly protein
MM0837	1	1	1	1	1	1	1	1	1	1	1	0	1	1	13	0	5	1	-	-	C4-dicarboxylate transporter DcuC
MM0838	1	1	1	1	1	1	1	1	1	1	1	1	1	1	14	1	5	1	-	COG0307H	riboflavin synthase subunit alpha
MM0839	1	0	0	0	0	0	0	0	0	0	0	0	0	0	1	0	1	0	-	-	hypothetical protein
MM0840	0	1	1	1	1	0	0	0	1	1	0	0	0	0	6	0	4	0	-	-	Rhomboid-like protein
MM0841	1	1	1	1	1	1	1	1	1	1	1	1	1	1	14	1	5	1	gnd	COG0362G	gluconate-6-phosphate dehydrogenase
MM0842	1	1	1	1	1	1	1	1	1	1	1	1	1	1	14	1	5	1	gnd	COG0362G	6-phosphogluconate dehydrogenase
MM0843	1	1	1	1	1	1	1	1	1	1	1	1	1	1	14	1	5	1	-	COG0861P	hypothetical protein
MM0844	0	0	1	0	0	0	0	0	0	0	0	0	0	0	1	0	1	0	-	-	hypothetical protein
MM0845	1	1	1	1	1	1	1	1	1	1	1	1	1	1	14	1	5	1	-	COG0025P	Na+/H+ antiporter
MM0846	0	0	0	0	0	0	0	0	0	0	0	0	0	0	0	0	0	0	-	COG4715S	zinc finger SWIM domain protein
MM0847	1	1	1	1	1	1	1	1	1	1	1	1	1	0	13	0	5	1	-	COG2606S	hypothetical protein
MM0848	1	1	1	1	1	1	1	1	1	1	1	1	1	1	14	1	5	1	hisI	COG0139E	bifunctional phosphoribosyl-AMP cyclohydrolase/phosphoribosyl-ATP pyrophosphatase
MM0849	1	1	1	1	1	1	1	1	1	1	1	1	1	1	14	1	5	1	hisF	COG0107E	imidazole glycerol phosphate synthase subunit HisF
MM0850	1	1	1	1	1	1	1	1	1	1	1	1	1	1	14	1	5	1	hisA	COG0106E	1-(5-phosphoribosyl)-5-[(5-phosphoribosylamino)methylideneamino] imidazole-4-carboxamide isomerase
MM0851	1	1	1	1	1	1	1	1	1	1	1	1	1	1	14	1	5	1	-	-	imidazole glycerol phosphate synthase, glutamine amidotransferase subunit
MM0852	1	1	1	1	1	1	1	1	1	1	1	1	1	1	14	1	5	1	hisB	COG0131E	bifunctional histidinol-phosphatase/ imidazoleglycerol-phosphate dehydratase
MM0853	1	1	1	1	1	1	1	1	1	1	1	1	1	1	14	1	5	1	hisD	COG0141E	histidinol dehydrogenase
MM0854	1	1	1	1	1	1	1	1	1	1	1	1	1	1	14	1	5	1	hisD	COG0141E	bifunctional histidinal dehydrogenase/histidinol dehydrogenase
MM0855	1	1	1	1	1	1	1	1	1	1	1	1	1	1	14	1	5	1	hisG	COG0040E	ATP phosphoribosyltransferase
MM0856	1	1	1	1	1	1	1	1	1	1	1	1	1	1	14	1	5	1	yeeZ	COG0451MG	sugar metabolism protein
MM0857	1	1	1	1	1	1	1	1	1	1	1	1	1	1	14	1	5	1	-	COG0625O	glutathione S-transferase
MM0858	1	1	1	1	1	1	1	1	1	1	1	1	1	1	14	1	5	1	dacC	COG1686M	penicillin-binding protein
MM0859	0	1	0	1	0	0	0	0	0	0	0	1	0	0	3	0	2	0	-	COG0456R	GCN5-like N-acetyltransferase
MM0860	0	0	1	1	1	0	0	0	0	0	0	0	0	0	3	0	3	0	-	COG1704S	hypothetical protein
MM0861	1	1	1	1	1	1	1	1	1	1	1	1	1	1	14	1	5	1	sdaB	COG1760E	L-serine dehydratase
MM0862	1	1	1	1	1	1	1	1	1	1	1	1	1	1	14	1	5	1	sdaC	COG0814E	serine transporter
MM0863	0	0	0	0	0	0	0	0	0	0	0	0	0	0	0	0	0	0	-	-	carotene hydroxylase
MM0864	1	1	1	1	1	1	1	1	1	1	1	1	1	1	14	1	5	1	sdaC	COG0814E	serine transporter
MM0865	0	0	0	0	0	0	0	0	0	0	0	0	0	0	0	0	0	0	-	COG0438M	mannosyl transferase
MM0866	1	1	1	1	1	1	1	1	1	1	1	1	1	1	14	1	5	1	-	-	undecaprenyl pyrophosphate phosphatase
MM0867	1	1	1	1	1	1	1	1	1	1	1	1	1	1	14	1	5	1	-	COG0695O	glutaredoxin, GrxA family
MM0868	1	1	1	1	1	0	0	0	0	0	0	1	0	1	7	0	5	1	ybjC	-	hypothetical protein
MM0869	1	1	1	1	1	1	1	1	1	1	1	1	1	1	14	1	5	1	ybjN	-	hypothetical protein
MM0870	1	1	1	1	1	1	1	1	1	1	1	1	1	1	14	1	5	1	rumB	COG2265J	23S rRNA methyluridine methyltransferase
MM0871	1	1	1	1	1	1	1	1	1	1	1	1	1	1	14	1	5	1	artM	COG4160E	arginine transporter permease subunit ArtM
MM0872	1	1	1	1	1	1	1	1	1	1	1	1	1	1	14	1	5	1	artQ	COG4215E	arginine transporter permease subunit ArtQ
MM0873	1	1	1	1	1	1	1	1	1	1	1	1	1	1	14	1	5	1	artI	COG0834ET	arginine ABC transporter substrate-binding protein
MM0874	1	1	1	1	1	1	1	1	1	1	1	1	1	1	14	1	5	1	artP	COG4161E	arginine transporter ATP-binding subunit
MM0875	1	1	1	1	1	1	1	1	1	1	1	0	1	1	13	0	5	1	-	COG0702MG	NAD-dependent epimerase/dehydratase
MM0876	1	1	1	1	1	1	1	1	1	1	1	1	1	1	14	1	5	1	ybjE	COG2431S	hypothetical protein
MM0877	1	1	1	1	1	1	1	1	1	1	1	0	1	1	13	0	5	1	-	COG3593L	hypothetical protein
MM0878	1	1	1	1	1	1	1	1	1	1	1	1	1	1	14	1	5	1	macA	COG0845M	macrolide transporter subunit MacA
MM0879	1	1	1	1	1	1	1	1	1	1	1	1	1	1	14	1	5	1	macB	COG1136V	macrolide transporter ATP-binding /permease protein
MM0880	1	1	1	1	1	1	1	1	1	0	1	1	1	1	13	0	5	1	cspD	COG1278K	DNA replication inhibitor, nucleic acid-binding domain
MM0881	1	1	1	1	1	1	1	1	1	1	1	1	1	1	14	1	5	1	clpS	COG2127S	ATP-dependent Clp protease adaptor protein ClpS
MM0882	1	1	1	1	1	1	1	1	1	1	1	1	1	1	14	1	5	1	clpA	COG0542O	ATP-dependent Clp protease ATP-binding subunit
MM0883	1	1	1	1	1	1	1	1	1	0	1	1	1	1	13	0	5	1	infA	COG0361J	translation initiation factor IF-1
MM0884	1	1	1	1	1	1	1	1	1	1	1	1	1	1	14	1	5	1	aat	COG2360O	leucyl/phenylalanyl-tRNA --protein transferase
MM0885	1	1	1	1	1	1	1	1	1	1	1	1	1	1	14	1	5	1	cydC	COG4987CO	cysteine ABC transporter membrane/ATP-binding protein
MM0886	1	1	1	1	1	1	1	1	1	1	1	1	1	1	14	1	5	1	cydD	COG4988CO	cysteine ABC transporter membrane protein/ATP-binding protein
MM0887	1	1	1	1	1	1	1	1	1	1	1	1	1	1	14	1	5	1	trxB	COG0492O	thioredoxin reductase
MM0888	0	0	0	0	0	0	0	0	0	0	0	0	0	0	0	0	0	0	-	COG2936R	hydrolase CocE/NonD family protein
MM0889	1	1	1	1	1	1	1	1	1	1	1	1	1	1	14	1	5	1	lrp	COG1522K	leucine-responsive transcriptional regulator
MM0890	1	1	1	1	1	1	1	1	1	1	1	1	1	1	14	1	5	1	-	COG1674D	cell division protein
MM0891	1	1	1	1	1	1	1	1	1	1	1	1	1	1	14	1	5	1	lolA	COG2834M	periplasmic chaperone effects translocation of lipoproteins from inner membrane to outer membrane
MM0892	1	1	1	1	1	1	1	1	1	1	1	1	1	1	14	1	5	1	-	COG2256L	recombination factor protein RarA
MM0893	1	1	1	1	1	1	1	1	1	1	1	1	1	1	14	1	5	1	serS	COG0172J	seryl-tRNA synthetase
MM0894	0	1	1	0	1	0	0	0	0	0	0	0	0	0	3	0	3	0	exoY_1	-	adenylate cyclase-1
MM0895	1	1	1	1	1	1	1	1	1	1	1	1	1	1	14	1	5	1	pflA	COG1180O	pyruvate formate lyase-activating enzyme 1
MM0896	1	1	1	1	1	1	1	1	1	1	1	1	1	1	14	1	5	1	-	COG1882C	formate acetyltransferase 1
MM0897	1	1	1	1	1	1	1	1	1	1	1	1	1	1	14	1	5	1	focA	COG2116P	putative formate transporter
MM0898	1	1	1	1	1	1	1	1	1	1	1	1	1	1	14	1	5	1	-	COG1944S	hypothetical protein
MM0899	1	1	1	1	1	1	1	1	1	1	1	1	1	1	14	1	5	1	serC	COG1932HE	phosphoserine aminotransferase
MM0900	1	1	1	1	1	1	1	1	1	1	1	1	1	1	14	1	5	1	aroA	COG0128E	3-enolpyruvylshikimate-5-phosphate synthetase
MM0901	1	1	1	1	1	1	1	1	1	1	1	1	1	1	14	1	5	1	cmk	COG0283F	cytidylate kinase
MM0902	1	1	1	1	1	1	1	1	1	1	1	1	1	1	14	1	5	1	rpsA	COG0539J	30S ribosomal subunit protein S1
MM0903	1	1	1	1	1	1	1	1	1	1	1	1	1	1	14	1	5	1	ihfB	COG0776L	integration host factor subunit beta
MM0904	1	1	1	1	1	1	1	1	1	1	1	1	1	1	14	1	5	1	ycaI	COG2333R	putative recombination protein with metallo-hydrolase domain
MM0905	1	1	1	1	1	1	1	1	1	1	1	1	1	1	14	1	5	1	msbA	COG1132V	lipid transporter ATP-binding/permease
MM0906	1	1	1	1	1	1	1	1	1	1	1	1	1	1	14	1	5	1	lpxK	COG1663M	tetraacyldisaccharide 4'-kinase
MM0907	1	1	1	1	1	1	1	1	1	0	1	1	1	1	13	0	5	1	-	COG1278K	hypothetical protein
MM0908	1	1	1	1	1	1	1	1	1	1	1	1	1	1	14	1	5	1	-	COG2835S	protein ycaR
MM0909	1	1	1	1	1	1	1	1	1	1	1	1	1	1	14	1	5	1	kdsB	COG1212M	CTP:CMP-3-deoxy-D-manno-octulosonate transferase
MM0910	1	1	1	1	1	1	1	1	1	1	1	1	1	1	14	1	5	1	-	COG1434S	hypothetical protein
MM0911	1	1	1	1	1	1	1	1	1	1	1	1	1	1	14	1	5	1	smtA	COG2226H	putative metallothionein SmtA
MM0912	1	1	1	1	1	1	1	1	1	1	1	1	1	1	14	1	5	1	mukF	COG3006D	mukF protein (killing factor KICB)
MM0913	1	1	1	1	1	1	1	1	1	1	1	1	1	1	14	1	5	1	mukE	COG3095D	condesin subunit E
MM0914	1	1	1	1	1	1	1	1	1	1	1	1	1	1	14	1	5	1	mukB	COG3096D	cell division protein MukB
MM0915	1	1	1	1	1	1	1	1	1	1	1	0	1	0	12	0	5	1	-	COG1335Q	isochorismatase
MM0916	1	1	1	1	1	1	1	1	1	1	1	0	1	0	12	0	5	1	aphA	COG3700R	acid phosphatase/phosphotransferase
MM0917	1	1	1	1	1	1	1	1	1	1	1	0	1	1	13	0	5	1	ycbB	COG2989S	putative carboxypeptidasewith PGDB-like domain
MM0918	0	0	0	0	0	0	0	0	0	0	0	0	0	0	0	0	0	0	ribH	COG0054H	6,7-dimethyl-8-ribityllumazine synthase
MM0919	1	1	1	1	1	1	1	1	1	1	1	1	1	1	14	1	5	1	-	COG3108S	hypothetical protein
MM0920	1	1	1	1	1	1	1	1	1	1	1	1	1	1	14	1	5	1	ycbL	COG0491R	hypothetical protein
MM0921	1	1	1	1	1	1	1	1	1	1	1	1	1	1	14	1	5	1	aspC	COG1448E	aromatic amino acid aminotransferase
MM0922	1	1	1	1	1	1	1	1	1	1	1	1	1	1	14	1	5	1	ompF	COG3203M	outer membrane porin
MM0923	1	1	1	1	1	1	1	1	1	1	1	1	1	1	14	1	5	1	asnC	COG0017J	asparaginyl-tRNA synthetase
MM0924	1	1	1	1	1	1	1	1	1	1	1	1	1	1	14	1	5	1	pncB	COG1488H	nicotinate phosphoribosyltransferase
MM0925	1	1	1	1	1	1	1	1	1	1	1	1	1	1	14	1	5	1	pepN	COG0308E	aminopeptidase N
MM0926	1	1	0	1	0	0	1	1	1	1	0	0	0	0	7	0	3	0	-	COG1512R	hypothetical protein
MM0927	1	1	1	1	1	1	1	1	1	1	1	1	1	1	14	1	5	1	pyrD	COG0167F	dihydro-orotate oxidase, FMN-linked
MM0928	1	1	1	1	1	1	1	1	1	1	1	1	1	1	14	1	5	1	-	-	hypothetical protein
MM0929	1	1	1	1	1	1	1	1	1	1	1	1	1	1	14	1	5	1	ycbX	COG3217R	putative 2Fe-2S protein with ferredoxin-like NADP-linked domain and 2Fe-2S ferredoxin-like domain
MM0930	1	1	1	1	1	1	1	1	1	1	1	1	1	1	14	1	5	1	rlmL	COG0116L	23S rRNA m(2)G2445 methyltransferase
MM0931	1	1	1	1	1	1	1	1	1	1	1	1	1	1	14	1	5	1	uup	COG0488R	ABC transporter ATPase
MM0932	1	1	1	1	1	1	1	1	1	1	1	1	1	1	14	1	5	1	pqiA	COG2995S	paraquat-inducible membrane protein A
MM0933	1	1	1	1	1	1	1	1	1	1	1	1	1	1	14	1	5	1	pqiB	COG3008R	paraquat-inducible protein B
MM0934	1	1	1	1	1	1	1	1	1	1	1	1	1	1	14	1	5	1	ymbA	COG3009S	hypothetical protein
MM0935	1	1	1	1	1	1	1	1	1	1	1	1	1	1	14	1	5	1	-	COG0764I	beta-hydroxyacyl-(acyl-carrier-protein) dehydratase FabA
MM0936	1	1	1	1	1	1	1	1	1	1	1	1	1	1	14	1	5	1	ycbZ	COG1067O	putative ATP-dependent protease
MM0937	1	1	1	1	1	1	1	1	1	1	1	1	1	1	14	1	5	1	ycbG	COG3120S	hypothetical protein
MM0938	1	1	1	1	1	1	1	1	1	1	1	1	1	1	14	1	5	1	ompA	COG2885M	outer membrane protein A
MM0939	1	1	1	1	1	1	1	1	1	1	1	1	1	1	14	1	5	1	sulA	COG5404D	SOS cell division inhibitor
MM0940	1	1	1	1	1	1	1	1	1	1	1	1	1	1	14	1	5	1	-	COG3070K	hypothetical protein
MM0941	1	1	1	1	1	1	1	1	1	1	1	1	1	1	14	1	5	1	yccS	COG1289S	hypothetical protein
MM0942	1	1	1	1	1	1	1	1	1	1	1	1	1	1	14	1	5	1	helD	COG0210L	DNA helicase IV
MM0943	1	1	1	1	1	1	1	1	1	1	1	1	1	1	14	1	5	1	-	COG1803G	methylglyoxal synthase
MM0944	1	1	1	1	1	1	1	1	1	1	1	1	1	1	14	1	5	1	-	COG1832R	hypothetical protein
MM0945	1	1	1	1	1	1	1	1	1	1	1	1	1	1	14	1	5	1	-	COG3785S	heat shock protein HspQ
MM0946	1	1	1	1	1	1	1	1	1	1	1	1	1	1	14	1	5	1	-	COG1254C	acylphosphatase
MM0947	1	1	1	1	1	0	0	0	0	0	0	1	0	0	6	0	5	1	-	COG1254C	acylphosphatase
MM0948	1	1	1	1	1	1	1	1	1	1	1	1	1	1	14	1	5	1	yccK	COG2920P	putative anaerobic sulfite reductase subunit gamma
MM0949	0	0	0	0	0	0	0	0	0	0	0	0	0	0	0	0	0	0	-	-	putative transcriptional regulator
MM0950	1	1	1	1	1	1	1	1	1	1	1	1	1	1	14	1	5	1	fdhF	COG3383R	formate dehydrogenase H
MM0951	0	0	0	0	1	0	1	1	0	1	0	0	0	0	4	0	1	0	-	-	protein of unknown function DUF395 YeeE/YedE
MM0952	1	1	1	1	1	1	1	1	0	0	1	0	0	0	9	0	5	1	-	COG0425O	hypothetical protein
MM0953	1	1	0	1	0	0	0	0	0	0	0	0	0	0	3	0	3	0	-	COG0789K	MerR family transcriptional regulator
MM0954	0	0	0	0	0	1	1	1	1	1	1	0	1	1	8	0	0	0	-	COG1811R	hypothetical protein
MM0955	0	0	0	0	0	1	0	0	0	0	1	0	0	0	2	0	0	0	-	COG0700S	hypothetical protein
MM0956	0	1	0	1	0	1	1	1	1	1	1	0	0	0	8	0	2	0	yjdJ	COG2388R	hypothetical protein
MM0957	1	0	0	0	0	1	1	1	1	0	1	0	1	0	7	0	1	0	-	-	hypothetical protein
MM0958	1	0	1	0	0	1	1	1	1	0	1	0	1	0	8	0	2	0	-	COG3615P	hypothetical protein
MM0959	1	1	1	1	1	1	1	1	1	1	1	1	1	0	13	0	5	1	-	COG3539NU	putative fimbrial protein
MM0960	1	0	0	1	0	0	1	1	0	1	1	0	1	0	7	0	2	0	-	-	minor fimbrial subunit
MM0961	1	1	1	1	1	1	1	1	1	1	1	1	1	1	14	1	5	1	-	COG3188NU	hypothetical protein
MM0962	1	1	1	1	1	1	1	1	1	1	1	1	1	1	14	1	5	1	-	-	Pili assembly chaperone, N-terminal protein
MM0963	0	0	0	0	0	0	0	1	0	1	0	0	0	0	2	0	0	0	-	COG3039L	IS4 family transposase
MM0964	0	0	0	0	0	0	0	1	0	1	0	0	0	0	2	0	0	0	-	COG3039L	IS4 family transposase
MM0965	0	0	0	0	0	0	0	0	0	0	0	1	0	0	1	0	0	0	-	-	insecticidal toxin complex protein
MM0966	0	0	0	0	0	0	0	0	0	0	0	1	0	0	1	0	0	0	-	-	hypothetical protein
MM0967	0	0	0	0	0	0	0	0	0	0	0	1	1	0	2	0	0	0	tcaC	-	insecticidal toxin complex protein tcdb2
MM0968	0	0	0	0	0	0	0	0	0	0	0	0	0	0	0	0	0	0	-	-	MiaB-like tRNA modifying protein
MM0969	1	1	1	1	1	0	0	1	1	1	0	1	1	1	11	0	5	1	ygfI	COG0583K	lysr-family transcriptional regulatory protein
MM0970	1	1	1	1	0	1	1	1	1	1	1	0	1	0	11	0	4	0	-	COG2211G	xanthosine transport protein
MM0971	0	1	1	1	0	0	0	1	1	1	0	0	0	0	6	0	3	0	pupG	COG0005F	purine nucleoside phosphorylase
MM0972	1	1	1	1	1	0	0	0	0	0	0	0	0	0	5	0	5	1	-	COG1940KG	hypothetical protein
MM0973	0	0	0	0	0	0	0	0	0	0	0	0	0	0	0	0	0	0	hisH	COG0118E	imidazole glycerol phosphate synthase subunit HisH
MM0974	1	0	0	0	0	0	0	0	0	0	0	0	0	0	1	0	1	0	-	-	lipoprotein
MM0975	1	0	0	0	0	0	0	0	0	0	0	0	0	0	1	0	1	0	-	-	hypothetical protein
MM0976	1	1	1	1	1	1	1	1	1	1	1	0	1	0	12	0	5	1	elaC	COG1234R	binuclear zinc phosphodiesterase
MM0977	1	1	1	1	1	1	1	1	1	1	1	1	1	1	14	1	5	1	-	COG0583K	LysR family transcriptional regulator
MM0978	1	0	0	0	0	1	1	1	1	1	1	0	1	0	8	0	1	0	-	COG1620C	L-lactate transport
MM0979	1	1	0	0	0	1	1	1	1	1	1	1	1	0	10	0	2	0	lldD	COG1304C	L-lactate dehydrogenase
MM0980	0	0	0	0	0	0	0	0	0	0	0	0	0	1	1	0	0	0	-	COG1263G	putative phosphotransferase system component
MM0981	0	0	0	0	0	0	0	0	0	0	0	0	0	1	1	0	0	0	-	COG0107E	hypothetical protein
MM0982	1	1	1	1	1	1	1	1	1	1	1	1	1	1	14	1	5	1	-	COG0561R	putative haloacid dehalogenase-like hydrolase
MM0983	1	1	1	1	1	1	1	1	1	1	1	1	1	1	14	1	5	1	-	-	DeoR family regulatory protein
MM0984	1	1	1	1	1	0	0	0	0	0	0	0	0	0	5	0	5	1	-	COG2323S	hypothetical protein
MM0985	0	0	0	0	0	0	0	0	0	0	0	0	0	0	0	0	0	0	-	-	hypothetical protein
MM0986	1	1	0	0	0	0	0	0	0	0	0	0	0	0	2	0	2	0	-	COG3523S	lipoprotein
MM0987	1	1	1	1	1	1	1	1	1	1	1	0	1	0	12	0	5	1	betU	COG1292M	secondary glycine betaine transporter
MM0988	1	1	1	1	1	1	0	0	0	0	1	1	1	0	9	0	5	1	-	COG1846K	4-hydroxyphenylacetate degradative operon repressor
MM0989	1	1	1	1	1	1	1	1	1	1	1	1	1	1	14	1	5	1	gabD	COG1012C	succinate-semialdehyde dehydrogenase
MM0990	1	1	1	1	1	1	1	1	1	1	1	1	1	1	14	1	5	1	hpaC	COG1853R	4-hydroxyphenylacetic acid hydroxylase
MM0991	1	1	1	1	1	1	1	1	1	1	1	1	1	1	14	1	5	1	-	COG3104E	inner membrane transporter YhiP
MM0992	1	1	1	1	1	1	1	1	1	1	1	1	1	1	14	1	5	1	ggt	COG0405E	gamma-glutamyltranspeptidase
MM0993	1	1	0	0	0	1	1	0	0	1	0	0	0	0	5	0	2	0	-	COG2310T	putative tellurium resistance protein TerE
MM0994	1	1	0	0	0	1	1	0	0	1	0	0	0	0	5	0	2	0	-	COG2310T	TerD
MM0995	1	1	1	1	1	1	1	1	1	1	1	1	1	1	14	1	5	1	terC	COG0861P	tellurite resistance protein
MM0996	1	1	0	0	0	1	1	0	0	1	0	0	0	0	5	0	2	0	-	COG3793P	putative tellurium resistance protein TerB
MM0997	1	1	0	0	0	1	1	0	0	1	0	0	0	0	5	0	2	0	-	COG4110R	tellurium resistance
MM0998	1	1	0	0	0	1	1	0	0	1	0	0	0	0	5	0	2	0	-	COG2310T	stress protein
MM0999	0	1	0	0	0	1	1	0	0	1	0	0	0	0	4	0	1	0	-	COG0439I	hypothetical protein
MM1000	1	1	0	0	0	1	1	0	0	1	0	0	0	0	5	0	2	0	-	-	hypothetical protein
MM1001	1	1	0	0	0	1	1	0	0	1	0	0	0	0	5	0	2	0	-	-	hypothetical protein
MM1002	1	1	0	0	0	1	1	0	0	1	0	0	0	0	5	0	2	0	-	-	putative ATP-binding protein
MM1003	1	1	0	0	0	1	1	0	0	1	0	0	0	0	5	0	2	0	-	COG2301G	hypothetical protein
MM1004	1	1	0	0	0	1	1	0	0	1	0	0	0	0	5	0	2	0	-	-	TerW
MM1005	1	1	1	1	1	1	1	1	1	1	1	1	1	1	14	1	5	1	-	COG0191G	fructose-bisphosphate aldolase, class II
MM1006	1	1	1	1	1	1	1	1	1	1	1	1	1	1	14	1	5	1	pgk	COG0126G	phosphoglycerate kinase
MM1007	1	1	1	1	1	1	1	1	1	1	1	1	1	1	14	1	5	1	epd	COG0057G	erythrose 4-phosphate dehydrogenase
MM1008	1	1	1	1	1	1	1	1	1	1	1	1	1	1	14	1	5	1	tktA	COG0021G	transketolase
MM1009	1	1	1	1	1	1	1	1	1	1	1	1	1	1	14	1	5	1	-	COG2233F	putative xanthine/uracil permease
MM1010	0	0	0	0	0	1	1	1	1	1	1	0	1	1	8	0	0	0	-	-	Conserved uncharacterized protein
MM1011	1	1	1	1	1	1	1	1	1	1	1	1	1	1	14	1	5	1	dnaQ	COG0847L	DNA polymerase III subunit epsilon
MM1012	1	1	1	1	1	1	1	1	1	1	1	1	1	1	14	1	5	1	rnhA	COG0328L	ribonuclease HI (RNase HI) (ribonuclease H) (RNaseH)
MM1013	1	1	1	1	1	1	1	1	1	1	1	1	1	1	14	1	5	1	-	COG2226H	hypothetical protein
MM1014	1	1	1	1	1	1	1	1	1	1	1	1	1	1	14	1	5	1	gloB	COG0491R	putative hydroxyacylglutathione hydrolase with metallo-hydrolase/oxidoreductase domain
MM1015	1	1	1	1	1	1	1	1	1	1	1	1	1	1	14	1	5	1	mltD	COG0741M	membrane-bound lytic murein transglycosylase D
MM1016	1	1	1	1	1	1	1	1	1	1	1	1	1	1	14	1	5	1	-	COG0471P	hypothetical protein
MM1017	1	1	1	1	1	1	1	1	1	1	1	1	1	1	14	1	5	1	eno	COG0148G	phosphopyruvate hydratase
MM1018	1	1	1	1	1	1	1	1	1	1	1	1	1	1	14	1	5	1	pyrG	COG0504F	CTP synthetase
MM1019	1	1	1	1	1	1	1	1	1	1	1	1	1	1	14	1	5	1	-	COG3956R	protein mazG
MM1020	1	1	1	1	1	1	1	1	1	1	1	1	1	1	14	1	5	1	relA	COG0317TK	GDP/GTP pyrophosphokinase
MM1021	1	1	1	1	1	1	1	1	1	1	1	1	1	1	14	1	5	1	rumA	COG2265J	23S rRNA 5-methyluridine methyltransferase
MM1022	0	0	0	0	0	0	0	0	0	0	0	0	0	0	0	0	0	0	-	-	glutamate-cysteine ligase-like protein
MM1023	1	1	1	1	1	1	1	1	1	1	1	1	1	1	14	1	5	1	dgt	COG0232F	deoxyguanosinetriphosphate triphosphohydrolase
MM1024	1	1	1	1	1	1	1	1	1	1	1	1	1	1	14	1	5	1	mtn	COG0775F	5'-methylthioadenosine/S-adenosylhomocysteine nucleosidase
MM1025	1	1	1	1	1	1	1	1	1	1	1	1	1	1	14	1	5	1	btuF	COG0614P	vitamin B12-transporter protein BtuF
MM1026	0	1	0	0	1	0	0	0	0	0	0	0	0	0	2	0	2	0	-	COG2110R	hypothetical protein
MM1027	1	0	0	1	0	1	1	1	0	0	0	0	1	0	6	0	2	0	-	COG3302R	anaerobic dimethyl sulfoxide reductase subunit C
MM1028	1	1	1	1	1	1	1	1	1	1	1	1	1	1	14	1	5	1	dmsB	COG0437C	putative anaerobic DMSO reductase chain B iron-sulfur subunit
MM1029	1	1	1	1	1	1	1	1	1	1	1	1	1	1	14	1	5	1	-	COG0243C	trimethylamine-N-oxide reductase (cytochrome c)
MM1030	0	1	0	1	1	1	1	1	1	1	1	0	1	0	10	0	3	0	-	COG3381R	uncharacterized component of anaerobic dehydrogenase
MM1031	0	0	0	1	0	0	0	0	0	0	0	0	0	0	1	0	1	0	-	COG2108R	hypothetical protein
MM1032	0	0	0	0	0	0	0	0	0	0	0	0	0	0	0	0	0	0	-	COG2114T	putative adenylate cyclase
MM1033	1	1	1	1	1	1	1	1	1	1	1	1	1	1	14	1	5	1	yadR	COG0316S	hypothetical protein
MM1034	1	1	1	1	1	1	1	1	1	1	1	1	1	1	14	1	5	1	hemL	COG0001H	glutamate-1-semialdehyde aminotransferase
MM1035	0	0	0	0	0	0	0	0	0	0	0	0	1	0	1	0	0	0	-	-	Putative shiga-like toxin A subunit
MM1036	0	1	1	1	1	1	1	1	1	1	1	0	1	0	11	0	4	0	dmsD	COG3381R	twin-argninine leader-binding protein DmsD
MM1037	1	1	0	1	0	1	1	1	1	1	1	0	1	0	10	0	3	0	-	COG3302R	anaerobic reductase component C
MM1038	1	1	1	1	1	1	1	1	1	1	1	1	1	1	14	1	5	1	-	COG0437C	anaerobic reductase component B
MM1039	1	1	1	1	1	1	1	1	1	1	1	1	1	1	14	1	5	1	-	COG0243C	anaerobic reductase component A
MM1040	1	1	1	1	1	1	1	1	1	1	1	1	1	1	14	1	5	1	-	COG2207K	putative transcriptional regulator
MM1041	1	1	1	1	1	1	1	1	1	1	1	0	1	1	13	0	5	1	-	COG0243C	molybdopterin oxidoreductase Fe4S4 region
MM1042	1	1	1	1	1	1	0	1	1	1	1	1	1	1	13	0	5	1	-	COG0243C	nitrate-inducible formate dehydrogenase-N alpha subunit
MM1043	1	1	1	1	1	1	1	1	1	1	1	1	1	1	14	1	5	1	-	COG0437C	hypothetical protein
MM1044	1	1	1	1	1	1	1	1	1	1	1	1	1	1	14	1	5	1	-	COG2864C	formate dehydrogenase-N subunit gamma
MM1045	1	1	0	0	0	0	0	0	0	0	0	1	1	1	5	0	2	0	-	COG2184D	cell filamentation protein
MM1046	1	0	0	0	0	0	0	0	0	0	0	0	0	0	1	0	1	0	-	-	hypothetical protein
MM1047	1	1	1	1	1	1	1	1	1	1	1	1	1	1	14	1	5	1	mrcB	COG0744M	penicillin-binding protein 1b
MM1048	1	1	1	1	1	1	1	1	1	1	1	1	1	1	14	1	5	1	hrpB	COG1643L	ATP-dependent RNA helicase HrpB
MM1049	1	1	1	1	1	1	1	1	1	1	1	1	1	1	14	1	5	1	sfsA	COG1489R	sugar fermentation stimulation protein A
MM1050	1	1	1	1	1	1	1	1	1	1	1	1	1	1	14	1	5	1	dksA	COG1734T	RNA polymerase-binding transcription factor
MM1051	1	1	1	1	1	1	1	1	1	1	1	1	1	1	14	1	5	1	-	COG0008J	glutamyl-Q tRNA(Asp) synthetase
MM1052	1	1	1	1	1	1	1	1	1	1	1	1	1	1	14	1	5	1	pcnB	COG0617J	poly(A) polymerase I
MM1053	1	1	1	1	1	1	1	1	1	1	1	1	1	1	14	1	5	1	folK	COG0801H	2-amino-4-hydroxy-6-hydroxymethyldihyropteridine pyrophosphokinase
MM1054	1	0	0	0	0	0	0	0	0	0	0	1	0	0	2	0	1	0	zapD	COG1538MU	type I secretion outer membrane protein
MM1055	1	1	1	1	1	0	1	0	1	0	1	1	1	1	11	0	5	1	zapC	COG1566V	type I secretion protein
MM1056	1	1	1	1	1	1	1	1	1	1	1	1	1	1	14	1	5	1	zapB	COG4618R	Type I secretion ATP-binding protein
MM1057	0	0	0	0	0	0	0	0	0	0	0	0	0	0	0	0	0	0	inh	-	protease inhibitor
MM1058	1	0	0	0	0	0	0	0	0	0	0	1	0	1	3	0	1	0	zapA	COG2931Q	metalloprotease
MM1059	1	1	1	1	1	1	1	1	1	1	1	1	1	1	14	1	5	1	-	COG1682GM	ABC transporter membrane protein
MM1060	1	1	1	1	1	1	1	1	1	1	1	1	1	1	14	1	5	1	-	-	putative ABC transporter, ATP-binding protein
MM1061	1	1	1	1	1	1	1	1	1	1	1	1	1	1	14	1	5	1	can	COG0288P	carbonic anhydrase
MM1062	1	1	1	1	1	1	1	1	1	1	1	1	1	1	14	1	5	1	hpt	COG0634F	hypoxanthine phosphoribosyltransferase
MM1063	1	1	1	1	1	1	1	1	1	1	1	1	1	1	14	1	5	1	cueO	COG2132Q	multicopper oxidase
MM1064	1	1	1	1	1	1	1	1	1	1	1	1	1	1	14	1	5	1	-	-	hypothetical protein
MM1065	1	1	1	1	1	1	1	1	1	1	1	1	1	1	14	1	5	1	-	COG2197TK	hypothetical protein
MM1066	1	0	1	1	1	1	1	1	1	1	1	1	1	1	13	0	4	0	-	COG3851T	two-component sensor kinase
MM1067	1	1	1	1	1	1	1	1	1	1	1	1	1	1	14	1	5	1	-	COG2271G	MFS family transporter
MM1068	1	0	1	1	1	1	1	1	1	1	1	1	1	1	13	0	4	0	afuA	COG1840P	ferric ABC transporter iron-binding protein
MM1069	1	1	1	1	1	1	1	1	1	1	1	1	1	1	14	1	5	1	afuB	COG1178P	ferric transport system permease
MM1070	1	1	1	1	1	1	1	1	1	1	1	1	1	1	14	1	5	1	fbpC	COG3842E	ferric transporter ATP-binding subunit
MM1071	1	0	1	1	1	1	0	0	0	0	0	0	0	1	6	0	4	0	-	COG0402FR	hypothetical protein
MM1072	0	0	0	0	0	0	0	0	0	0	0	0	0	0	0	0	0	0	-	COG5581M	YcgR family protein
MM1073	1	1	1	1	1	0	0	0	0	0	0	0	0	0	5	0	5	1	-	COG3180R	membrane-associated ammonia monooxygenase
MM1074	1	1	1	1	1	0	0	0	0	0	0	1	0	1	7	0	5	1	-	COG1309K	tetr-family regulatory protein
MM1075	1	1	1	1	1	0	0	0	0	0	0	1	0	1	7	0	5	1	-	COG5441S	hypothetical protein
MM1076	1	1	1	1	1	0	0	0	0	0	0	1	0	1	7	0	5	1	-	COG5564R	hypothetical protein
MM1077	1	1	1	1	1	1	1	1	1	1	1	1	1	1	14	1	5	1	-	COG0814E	tryptophan permease
MM1078	0	1	1	1	1	0	1	1	1	1	0	1	0	1	10	0	4	0	tnaA	COG3033E	tryptophanase
MM1079	0	0	0	0	0	0	0	0	0	0	0	0	0	0	0	0	0	0	-	-	hypothetical protein
MM1080	1	1	1	1	1	0	0	0	0	0	0	0	0	0	5	0	5	1	-	COG3804S	oxidoreductase
MM1081	1	1	1	1	1	1	1	1	1	1	1	1	1	1	14	1	5	1	-	COG0534V	drug/sodium antiporter
MM1082	1	1	1	1	1	1	1	1	1	1	1	0	1	1	13	0	5	1	-	COG3681S	hypothetical protein
MM1083	1	1	1	1	1	1	1	1	1	1	1	0	1	1	13	0	5	1	-	COG0523R	putative GTP-binding protein YjiA
MM1084	1	1	1	1	1	1	1	1	1	1	1	1	1	1	14	1	5	1	yjiY	COG1966T	carbon starvation protein
MM1085	0	0	0	0	0	0	0	0	0	0	0	0	0	0	0	0	0	0	ymfA	-	predicted inner membrane protein
MM1086	0	1	1	1	0	0	0	0	0	0	0	0	0	0	3	0	3	0	-	-	hypothetical protein
MM1087	1	1	1	1	1	1	1	1	1	1	1	0	1	1	13	0	5	1	-	-	phosphoribosylglycinamide formyltransferase 2
MM1088	1	1	1	1	1	1	1	1	1	1	1	1	1	1	14	1	5	1	-	COG2962R	hypothetical protein
MM1089	1	1	1	1	1	1	1	1	1	1	1	1	1	1	14	1	5	1	cscR	COG1609K	sucrose operon repressor
MM1090	1	1	1	1	1	0	0	0	0	0	1	1	1	1	9	0	5	1	-	COG4566T	LuxR family transcriptional regulator
MM1091	1	1	1	1	1	1	1	0	0	0	0	1	0	0	8	0	5	1	-	COG0545O	exported FKBP-type peptidyl-prolyl cis-trans isomerase
MM1092	1	1	1	1	1	0	0	0	0	0	0	0	0	0	5	0	5	1	-	-	hypothetical protein
MM1093	0	0	1	1	1	0	1	1	1	1	1	0	0	0	8	0	3	0	-	COG1529C	xanthine dehydrogenase subunit XdhA
MM1094	0	0	0	0	0	0	1	1	1	1	1	0	0	0	5	0	0	0	-	COG1319C	xanthine dehydrogenase subunit XdhB
MM1095	0	0	1	1	1	0	1	1	1	1	1	0	0	0	8	0	3	0	-	COG2080C	xanthine dehydrogenase subunit XdhC
MM1096	1	0	1	0	0	1	1	1	1	1	1	0	1	1	10	0	2	0	ydeP	COG1733K	YdeP
MM1097	0	0	1	0	0	1	1	1	1	1	1	0	1	0	8	0	1	0	-	COG0778C	dihydropteridine reductase
MM1098	1	1	1	1	1	1	1	1	1	1	1	1	1	1	14	1	5	1	ygeV	COG3829KT	predicted DNA-binding transcriptional regulator
MM1099	1	1	1	1	1	1	1	1	1	1	1	1	1	1	14	1	5	1	ygeW	COG0078E	hypothetical protein
MM1100	0	0	1	1	1	1	1	1	1	1	1	0	1	0	10	0	3	0	-	COG1171E	diaminopropionate ammonia-lyase
MM1101	1	1	1	1	1	1	1	1	1	1	1	1	1	1	14	1	5	1	ygeY	COG0624E	putative peptidase
MM1102	0	0	0	1	0	1	1	1	1	1	1	0	1	0	8	0	1	0	-	COG0044F	phenylhydantoinase
MM1103	1	1	1	1	1	1	1	1	1	1	1	0	1	0	12	0	5	1	-	COG0549E	carbamate kinase
MM1104	0	0	1	0	0	0	0	0	0	0	0	0	0	0	1	0	1	0	-	-	hypothetical protein
MM1105	0	0	0	0	0	0	0	0	0	0	0	0	0	0	0	0	0	0	-	COG1575H	1,4-dihydroxy-2-naphthoate octaprenyltransferase
MM1106	1	0	1	0	1	1	1	1	1	1	1	1	1	1	12	0	3	0	-	COG2271G	MFS family transporter
MM1107	0	0	0	0	0	0	0	1	0	1	0	0	0	0	2	0	0	0	kptA	COG1859J	2'-phosphotransferase
MM1108	1	1	0	1	1	1	1	1	1	1	1	1	1	1	13	0	4	0	-	COG0627R	hypothetical protein
MM1109	1	1	1	1	1	1	1	1	1	1	1	1	1	1	14	1	5	1	-	COG1062C	S-(hydroxymethyl)glutathione dehydrogenase/class III alcohol dehydrogenase
MM1110	0	0	0	1	0	0	0	0	0	0	0	0	0	0	1	0	1	0	tetR	COG1309K	tetracycline repressor protein TetR
MM1111	1	1	1	1	1	1	1	1	1	1	1	0	1	0	12	0	5	1	-	COG0668M	mechanosensitive ion channel membrane protein
MM1112	0	0	0	0	0	0	0	0	0	0	0	0	0	0	0	0	0	0	-	COG2319R	WD-40 repeat-containing protein
MM1113	0	0	0	0	0	1	1	1	1	1	1	0	1	1	8	0	0	0	-	COG1914P	Mn2+/Fe2+ transporter
MM1114	0	0	0	0	0	0	1	1	1	1	1	0	0	0	5	0	0	0	-	COG1975O	xanthine dehydrogenase accessory factor, putative subfamily
MM1115	0	0	0	0	0	0	1	1	1	1	1	0	0	0	5	0	0	0	-	-	hypothetical protein
MM1116	0	0	0	0	0	0	1	1	1	1	1	0	0	0	5	0	0	0	-	COG2068R	hypothetical protein
MM1117	1	1	1	1	1	1	1	1	1	1	1	1	1	1	14	1	5	1	-	COG0493ER	putative selenate reductase subunit YgfK
MM1118	1	0	1	1	1	0	1	1	1	1	1	0	0	0	9	0	4	0	-	COG0402FR	putative chlorohydrolase/aminohydrolase
MM1119	0	0	0	0	0	0	1	1	1	1	0	0	0	0	4	0	0	0	-	COG1319C	putative selenate reductase subunit YgfM
MM1120	0	0	1	1	1	0	1	1	1	1	1	0	0	0	8	0	3	0	xdhD	COG1529C	fused predicted xanthine/hypoxanthine oxidase, molybdopterin-binding subunit and Fe-S binding subunit
MM1121	1	0	1	1	1	1	1	1	1	1	1	0	0	0	10	0	4	0	-	-	guanine deaminase
MM1122	1	1	1	1	1	1	1	1	1	1	1	1	1	1	14	1	5	1	-	-	Xanthine/uracil/vitamin C permease
MM1123	1	1	1	1	1	0	0	0	0	0	0	0	0	0	5	0	5	1	-	COG0061G	hypothetical protein
MM1124	1	1	1	1	1	0	0	0	0	0	0	0	0	0	5	0	5	1	-	COG0330O	hypothetical protein
MM1125	1	1	1	1	1	0	0	0	0	0	0	0	0	0	5	0	5	1	-	COG1051F	NUDIX family hydrolase
MM1126	0	0	0	0	0	1	0	0	0	1	1	0	0	0	3	0	0	0	-	COG0614P	iron compound ABC transporter iron compound-binding protein
MM1127	0	0	0	0	0	0	0	0	0	0	0	0	0	0	0	0	0	0	-	COG3411C	hypothetical protein
MM1128	1	1	1	1	1	1	1	1	1	1	1	1	1	1	14	1	5	1	-	COG4206H	receptor
MM1129	1	1	1	1	1	1	1	1	1	1	1	1	1	1	14	1	5	1	ansB	COG0252EJ	L-asparaginase II
MM1130	0	0	1	1	1	1	1	1	1	1	0	0	1	0	9	0	3	0	-	-	transcriptional regulator, AraC family
MM1131	1	0	1	1	1	1	1	1	1	1	1	0	1	1	12	0	4	0	-	COG4577QC	microcompartments protein
MM1132	1	1	1	1	1	1	1	1	1	1	1	1	1	1	14	1	5	1	pduS	COG4656C	putative NADH dehydrogenase
MM1133	1	0	1	1	1	1	1	1	1	1	1	0	1	1	12	0	4	0	-	COG4577QC	hypothetical protein
MM1134	0	0	0	0	0	1	1	1	1	1	0	0	1	0	6	0	0	0	-	-	microcompartments protein
MM1135	0	0	0	0	0	1	1	1	1	1	0	1	1	0	7	0	0	0	-	-	Ethanolamine ammonia-lyase
MM1136	0	0	0	0	0	1	1	1	1	1	0	1	1	0	7	0	0	0	-	COG4303E	hypothetical protein
MM1137	0	0	0	0	0	1	1	1	1	1	0	1	1	0	7	0	0	0	eutA	COG4819E	reactivating factor for ethanolamine ammonia lyase
MM1138	0	0	1	1	1	1	1	1	1	1	0	0	1	0	9	0	3	0	eutH	COG3192E	putative ethanolamine transporter
MM1139	1	1	1	1	1	1	1	1	1	1	1	1	1	1	14	1	5	1	-	COG1454C	ethanolamine utilization protein EutG
MM1140	0	0	0	0	0	1	1	1	1	1	0	0	1	0	6	0	0	0	eutJ	COG4820E	ethanolamine utilization protein EutJ
MM1141	1	1	1	1	1	1	1	1	1	1	1	1	1	1	14	1	5	1	-	COG1012C	hypothetical protein
MM1142	0	0	0	0	0	1	1	1	1	1	0	0	1	1	7	0	0	0	eutN	COG4576QC	ethanolamine utilization protein
MM1143	1	0	1	1	1	1	1	1	1	1	1	0	1	1	12	0	4	0	-	COG4577QC	hypothetical protein
MM1144	1	1	1	1	1	1	1	1	1	1	1	1	1	1	14	1	5	1	eutD	COG0280C	phosphotransacetylase
MM1145	0	0	0	0	0	1	1	1	1	1	0	0	1	0	6	0	0	0	eutT	COG4812E	predicted cobalamin adenosyltransferase in ethanolamine utilization
MM1146	0	0	0	0	0	1	1	1	1	1	0	0	1	0	6	0	0	0	eutQ	COG4766E	ethanolamine utilization protein
MM1147	0	0	0	0	0	1	1	1	1	1	0	0	1	1	7	0	0	0	eutP	COG4917E	nucleoside triphosphate hydrolase domain-containing protein
MM1148	0	0	0	0	0	1	1	1	1	1	0	0	1	1	7	0	0	0	ypfE	COG4810E	carboxysome-like ethanolaminosome structural protein with role in ethanol utilization
MM1149	0	0	0	0	0	0	0	0	0	0	0	0	0	0	0	0	0	0	-	COG0583K	transcriptional regulator, LysR family
MM1150	0	0	1	1	1	1	1	1	0	0	1	1	1	0	9	0	3	0	-	COG2188K	GntR family transcriptional regulator
MM1151	0	0	0	0	1	0	1	1	0	0	1	0	0	0	4	0	1	0	-	-	Xylose isomerase domain-containing protein TIM barrel
MM1152	1	1	1	0	1	0	1	1	1	1	1	1	0	0	10	0	4	0	-	COG2271G	major facilitator transporter
MM1153	1	1	0	1	0	1	1	1	1	1	1	1	1	1	12	0	3	0	nirB	COG1251C	nitrite reductase [NAD(P)H] large subunit
MM1154	1	0	0	0	0	1	1	1	1	1	1	0	1	1	9	0	1	0	nirD	COG2146PR	nitrite reductase small subunit
MM1155	1	1	1	1	1	1	1	1	1	1	1	1	1	1	14	1	5	1	-	COG1301C	sodium-dicarboxylic acid transporter
MM1156	0	0	0	0	0	0	1	0	0	0	0	0	0	1	2	0	0	0	-	-	hypothetical protein
MM1157	0	0	0	0	0	0	1	0	0	0	0	0	0	1	2	0	0	0	-	-	hypothetical protein
MM1158	0	0	0	0	0	0	1	0	0	0	0	0	0	1	2	0	0	0	-	COG3799E	methylaspartate ammonia-lyase
MM1159	0	0	0	0	0	0	1	0	0	0	0	0	0	1	2	0	0	0	mutE	COG4865E	methylaspartate mutase E chain
MM1160	0	0	0	0	0	0	1	0	0	0	0	0	0	1	2	0	0	0	-	-	glutamate mutase
MM1161	0	0	0	0	0	0	1	0	0	0	0	0	0	1	2	0	0	0	-	-	methylaspartate mutase subunit S
MM1162	1	1	1	1	1	1	1	1	1	1	1	1	1	1	14	1	5	1	cysG	COG0007H	siroheme synthase
MM1163	0	0	0	0	0	1	0	0	0	0	0	1	1	1	4	0	0	0	-	COG4542Q	hypothetical protein
MM1164	1	1	1	1	1	1	1	1	1	1	1	1	1	1	14	1	5	1	-	-	L-threonine-O-3-phosphate decarboxylase
MM1165	1	1	1	1	1	1	1	1	1	1	1	1	1	1	14	1	5	1	-	-	uroporphyrin-III C-methyltransferase
MM1166	0	0	0	0	0	0	0	0	0	0	0	0	0	0	0	0	0	0	-	-	spermidine synthase
MM1167	0	0	0	0	0	1	0	0	0	0	0	1	1	1	4	0	0	0	-	COG1797H	Cobyrinic acid A,C-diamide synthase
MM1168	0	0	0	0	0	1	0	0	0	0	0	1	1	1	4	0	0	0	-	-	cobalamin biosynthesis protein CobD
MM1169	0	0	0	0	0	1	0	0	0	0	0	1	1	1	4	0	0	0	-	COG2082H	cobalt-precorrin-8X methylmutase
MM1170	0	0	0	0	0	1	0	0	0	0	0	1	1	1	4	0	0	0	-	COG1903H	putative cobalt-precorrin-6A synthase
MM1171	0	0	0	0	0	1	0	0	0	0	0	1	1	1	4	0	0	0	cbiE	COG2241H	cobalt-precorrin-6Y C(5)-methyltransferase
MM1172	0	0	0	0	0	1	0	0	0	0	0	1	1	1	4	0	0	0	-	COG2242H	putative cobalt-precorrin-6Y C(15)-methyltransferase
MM1173	1	1	1	1	1	1	1	1	1	1	1	1	1	1	14	1	5	1	-	-	precorrin-4 C11-methyltransferase
MM1174	0	0	0	0	0	1	0	0	0	0	0	1	1	1	4	0	0	0	-	COG2073H	protein cbiG
MM1175	0	1	1	1	1	1	0	0	0	0	1	1	1	1	9	0	4	0	-	COG1010H	cobalt-precorrin-3B C(17)-methyltransferase
MM1176	0	0	0	0	0	1	0	0	0	0	0	1	1	1	4	0	0	0	-	COG2099H	cobalt-precorrin-6A reductase
MM1177	0	0	0	0	0	1	0	0	0	0	0	1	1	1	4	0	0	0	-	COG4822H	Sirohydrochlorin cobaltochelatase
MM1178	0	0	0	0	0	1	0	0	0	0	0	1	1	1	4	0	0	0	-	COG2243H	cobalt-precorrin-2 C(20)-methyltransferase
MM1179	0	0	0	0	0	1	0	0	0	0	0	0	1	1	3	0	0	0	-	COG0310P	protein cbiM
MM1180	0	0	0	0	0	1	0	0	0	0	0	0	1	0	2	0	0	0	-	COG1930P	cobalt transport protein cbiN
MM1181	0	0	0	0	0	1	0	0	0	0	0	0	1	1	3	0	0	0	-	COG0619P	cobalt transport protein cbiQ
MM1182	1	1	1	1	1	1	1	1	1	1	1	1	1	1	14	1	5	1	-	COG1122P	cobalt import ATP-binding protein cbiO
MM1183	0	0	0	0	0	1	0	0	0	0	0	1	1	1	4	0	0	0	-	COG1492H	cobyric acid synthase
MM1184	0	0	0	0	0	1	0	1	1	1	1	1	1	1	8	0	0	0	cobU	COG2087H	adenosylcobinamide kinase/adenosylcobinamide-phosphate guanylyltransferase
MM1185	0	0	0	0	0	1	1	1	1	1	1	1	1	1	9	0	0	0	cobS	COG0368H	cobalamin 5'-phosphate synthase
MM1186	1	0	0	0	1	1	1	1	1	1	1	1	1	1	11	0	2	0	-	-	Phosphoglycerate mutase
MM1187	0	0	0	0	0	1	1	1	1	1	1	1	1	1	9	0	0	0	-	-	nicotinate-nucleotide/dimethylbenzimidazole phosphoribosyltransferase
MM1188	1	1	1	1	1	1	1	1	1	1	1	1	1	1	14	1	5	1	-	-	LysR family transcriptional regulator
MM1189	1	1	1	1	1	1	1	1	1	1	1	0	1	1	13	0	5	1	-	COG0501O	peptidase
MM1190	1	1	1	1	1	1	1	1	1	1	1	1	1	1	14	1	5	1	-	-	cob(i)alamin adenosyltransferase
MM1191	0	1	1	1	1	1	1	1	1	1	1	0	1	1	12	0	4	0	-	COG1951C	fumarate hydratase, class I
MM1192	1	1	1	1	1	1	1	1	1	1	1	1	1	1	14	1	5	1	-	COG1301C	sodium-dicarboxylic acid transporter
MM1193	1	1	1	1	1	0	0	0	0	0	0	0	0	0	5	0	5	1	-	-	lipoprotein
MM1194	0	0	0	0	0	0	0	0	0	0	0	0	0	0	0	0	0	0	-	-	glycosyl transferase family 2
MM1195	0	1	1	1	1	1	1	1	1	1	1	1	1	1	13	0	4	0	-	COG1280E	amino acid transporter LysE
MM1196	0	0	0	0	0	0	0	0	0	0	1	0	0	0	1	0	0	0	-	COG2267I	alpha/beta hydrolase fold protein
MM1197	1	1	1	1	0	1	1	1	1	1	1	0	1	0	11	0	4	0	tetC	COG1309K	TetC, putative Transcriptional regulator
MM1198	1	1	1	1	1	1	1	1	1	1	1	1	1	1	14	1	5	1	-	COG2207K	AraC family transcriptional regulator
MM1199	1	1	1	1	1	1	1	1	1	1	1	0	1	1	13	0	5	1	-	COG0471P	sodium:sulfate symporter
MM1200	0	0	0	0	0	0	0	0	0	0	0	0	0	0	0	0	0	0	oppA	COG0747E	oligopeptide ABC transporter solute-binding protein
MM1201	0	0	0	0	0	0	0	0	0	0	0	0	0	0	0	0	0	0	-	-	hypothetical protein
MM1202	0	0	0	0	0	0	0	0	0	0	0	0	0	0	0	0	0	0	-	COG2153R	putative acetyltransferase
MM1203	1	1	1	1	1	1	0	0	0	0	1	1	0	0	8	0	5	1	-	-	lipoprotein
MM1204	1	1	1	1	1	1	0	0	0	0	1	1	0	0	8	0	5	1	-	COG4775M	hypothetical protein
MM1205	1	1	1	1	1	1	0	0	0	0	1	1	0	0	8	0	5	1	-	-	hypothetical protein
MM1206	0	0	1	0	1	0	0	0	0	0	0	0	0	0	2	0	2	0	-	-	peptidase, S9A/B/C family, catalytic domain-containing protein
MM1207	1	1	1	1	1	1	1	1	1	1	1	1	1	1	14	1	5	1	mutS	COG0249L	methyl-directed mismatch repair protein
MM1208	1	1	1	1	1	1	1	1	1	1	1	1	1	1	14	1	5	1	rpoS	COG0568K	RNA polymerase sigma factor RpoS
MM1209	1	1	1	1	1	1	1	1	1	1	1	1	1	1	14	1	5	1	nlpD	COG0739M	lipoprotein NlpD
MM1210	1	1	1	1	1	1	1	1	1	1	1	1	1	1	14	1	5	1	pcm	COG2518O	L-isoaspartate protein carboxylmethyltransferase type II
MM1211	1	1	1	1	1	1	1	1	1	1	1	1	1	1	14	1	5	1	surE	COG0496R	stationary phase survival protein SurE
MM1212	0	1	1	1	1	0	0	1	1	1	0	0	1	0	8	0	4	0	-	-	hypothetical protein
MM1213	1	1	1	1	1	1	1	1	1	1	1	1	1	1	14	1	5	1	truD	COG0585S	tRNA pseudouridine synthase D
MM1214	1	1	1	1	1	1	1	1	1	1	1	1	1	1	14	1	5	1	ispF	COG0245I	2-C-methyl-D-erythritol 2,4-cyclodiphosphate synthase
MM1215	1	1	1	1	1	1	1	1	1	1	1	1	1	1	14	1	5	1	ispD	COG1211I	2-C-methyl-D-erythritol 4-phosphate cytidylyltransferase
MM1216	1	1	1	1	1	1	1	1	1	1	1	1	1	1	14	1	5	1	ftsB	COG2919D	cell division protein FtsB
MM1217	1	1	1	1	1	1	1	1	1	1	1	1	1	1	14	1	5	1	cysJ	COG0369P	sulfite reductase subunit alpha
MM1218	1	1	1	1	1	1	1	1	1	1	1	1	1	1	14	1	5	1	ygcM	COG0720H	putative 6-pyruvoyl tetrahydrobiopterin synthase
MM1219	1	1	1	1	1	1	1	1	1	1	1	1	1	1	14	1	5	1	ygcF	COG0602O	putative coenzyme PQQ synthesis protein with nitrogenase iron-molybdenum domain
MM1220	1	1	1	1	1	1	1	1	1	1	1	1	1	1	14	1	5	1	proY	COG1113E	proline-specific permease
MM1221	1	1	1	1	1	0	0	0	0	0	0	0	0	0	5	0	5	1	-	-	hypothetical protein
MM1222	1	1	1	1	1	0	0	0	0	0	0	0	0	0	5	0	5	1	-	COG0446R	oxidoreductase
MM1223	1	1	1	1	1	1	1	1	1	1	1	1	1	1	14	1	5	1	yafD	COG3021S	hypothetical protein
MM1224	0	0	0	0	0	0	0	0	0	0	0	0	0	0	0	0	0	0	-	-	capsid scaffolding protein (GpO) from prophage P2
MM1225	1	1	1	1	1	1	1	1	1	1	1	1	1	1	14	1	5	1	-	-	hypothetical protein
MM1226	1	0	1	0	1	1	0	1	0	1	1	0	1	1	9	0	3	0	fdhF	COG3383R	formate dehydrogenase-H, selenopolypeptide subunit
MM1227	1	1	1	1	1	1	1	1	1	1	1	1	1	1	14	1	5	1	fdhF	COG3383R	formate dehydrogenase-H, selenopolypeptide subunit
MM1228	1	1	1	1	1	1	1	1	1	1	1	1	1	1	14	1	5	1	fhlA	COG3604KT	formate hydrogenlyase transcriptional activator
MM1229	1	1	1	1	1	1	1	1	1	1	1	0	1	1	13	0	5	1	hydN	COG1142C	electron transport protein
MM1230	1	0	1	1	1	1	1	1	1	1	1	0	1	1	12	0	4	0	-	COG0375R	hydrogenase nickel insertion protein HypA, putative
MM1231	1	0	1	1	1	1	1	1	1	1	1	0	1	1	12	0	4	0	hypC	COG0298O	hydrogenase formation protein
MM1232	0	0	0	0	0	1	0	0	0	0	1	0	0	1	3	0	0	0	scrB	COG1621G	sucrose-6-phosphate hydrolase
MM1233	0	1	0	0	0	1	0	0	0	0	1	0	0	1	4	0	1	0	scrB	COG1621G	sucrose-6-phosphate hydrolase
MM1234	1	1	1	1	1	1	1	1	1	1	1	1	1	1	14	1	5	1	frdD	COG3080C	fumarate reductase subunit D
MM1235	1	1	1	1	1	1	1	1	1	1	1	1	1	1	14	1	5	1	frdC	COG3029C	fumarate reductase, anaerobic, membrane anchor polypeptide
MM1236	1	1	1	1	1	1	1	1	1	1	1	1	1	1	14	1	5	1	frdB	COG0479C	fumarate reductase, anaerobic, Fe-S subunit
MM1237	1	1	1	1	1	1	1	1	1	1	1	1	1	1	14	1	5	1	frdA	COG1053C	fumarate reductase flavoprotein subunit
MM1238	1	1	1	1	1	1	1	1	1	1	1	1	1	1	14	1	5	1	glpA	COG0578C	sn-glycerol-3-phosphate dehydrogenase subunit A
MM1239	1	1	1	1	1	1	1	1	1	1	1	0	1	1	13	0	5	1	-	-	anaerobic glycerol-3-phosphate dehydrogenase subunit B
MM1240	1	1	1	1	1	1	1	1	1	1	1	0	1	1	13	0	5	1	glpC	COG0247C	sn-glycerol-3-phosphate dehydrogenase subunit C
MM1241	0	0	0	0	0	1	1	1	1	1	1	0	1	1	8	0	0	0	-	-	hypothetical protein
MM1242	1	0	0	0	0	1	1	1	1	1	1	1	1	1	10	0	1	0	gldA	COG0371C	glycerol dehydrogenase
MM1243	1	1	1	1	1	1	1	1	1	1	1	1	1	1	14	1	5	1	-	COG1738S	hypothetical protein
MM1244	1	1	1	1	1	1	1	1	1	0	1	1	1	1	13	0	5	1	-	COG0425O	SirA family protein
MM1245	1	1	1	1	1	0	0	0	0	0	0	0	0	0	5	0	5	1	-	COG3739S	hypothetical protein
MM1246	1	1	1	1	1	1	1	1	1	1	1	1	1	1	14	1	5	1	zntA	COG2217P	zinc/cadmium/mercury/lead-transporting ATPase
MM1247	1	1	1	1	1	1	1	1	1	1	1	1	1	1	14	1	5	1	-	COG3714S	hypothetical protein
MM1248	1	1	1	1	1	1	1	1	1	1	0	0	1	1	12	0	5	1	yhhM	-	hypothetical protein
MM1249	1	1	1	1	1	1	1	1	1	0	1	1	1	1	13	0	5	1	yhhL	COG3776S	hypothetical protein
MM1250	1	1	1	1	1	1	1	1	1	1	1	1	1	1	14	1	5	1	yhhF	COG0742L	putative methyltransferase
MM1251	1	1	1	1	1	1	1	1	1	1	1	1	1	1	14	1	5	1	-	COG0552U	signal recognition particle-docking protein FtsY
MM1252	1	1	1	1	1	1	1	1	1	1	1	1	1	1	14	1	5	1	ftsE	COG2884D	cell division protein FtsE
MM1253	1	1	1	1	1	1	1	1	1	1	1	1	1	1	14	1	5	1	ftsX	COG2177D	cell division protein FtsX
MM1254	1	1	1	1	1	1	1	1	1	1	1	1	1	1	14	1	5	1	rpoH	COG0568K	RNA polymerase factor sigma-32
MM1255	0	1	1	1	1	0	0	0	0	0	0	0	0	1	5	0	4	0	-	-	hypothetical protein
MM1256	0	0	0	1	0	1	1	1	1	1	1	0	1	0	8	0	1	0	-	COG3835KT	carbohydrate diacid regulator
MM1257	0	0	1	1	1	1	0	1	1	1	1	0	1	1	10	0	3	0	-	COG2610GE	gluconate transporter
MM1258	1	1	1	1	1	1	1	1	1	1	1	1	1	1	14	1	5	1	glxK	COG1929G	putative glycerate kinase
MM1259	0	1	1	1	1	1	1	1	1	1	1	1	1	1	13	0	4	0	-	COG0683E	extracellular ligand-binding receptor
MM1260	0	1	1	1	1	1	1	1	1	1	1	1	1	1	13	0	4	0	livH	COG0559E	high-affinity branched-chain amino acid ABC transporter membrane protein
MM1261	0	1	1	1	1	1	1	1	1	1	1	1	1	1	13	0	4	0	livM	COG4177E	leucine/isoleucine/valine transporter permease subunit
MM1262	1	1	1	1	1	1	1	1	1	1	1	1	1	1	14	1	5	1	livG	COG0411E	leucine/isoleucine/valine transporter ATP-binding subunit
MM1263	1	1	1	1	1	1	1	1	1	1	1	1	1	1	14	1	5	1	livF	COG0410E	leucine/isoleucine/valine transporter ATP-binding subunit
MM1264	1	1	1	1	1	0	1	1	1	0	0	0	1	0	9	0	5	1	-	COG0790R	putative Beta-lactamase
MM1265	0	0	0	0	0	1	1	1	0	0	0	0	0	0	3	0	0	0	-	-	gcn5-related n-acetyltransferase
MM1266	0	1	1	1	1	1	1	1	1	1	1	1	1	1	13	0	4	0	-	COG2060P	potassium-transporting ATPase subunit A
MM1267	1	1	1	1	1	1	1	1	1	1	1	1	1	1	14	1	5	1	-	-	K+-transporting ATPase, B subunit
MM1268	0	1	1	1	1	1	1	1	1	1	1	1	1	1	13	0	4	0	kdpC	COG2156P	high-affinity potassium transport system P-type ATPase subunit C
MM1269	1	1	1	1	1	1	1	1	1	1	1	1	1	1	14	1	5	1	-	COG2205T	sensor protein KdpD
MM1270	1	1	1	1	1	1	1	1	1	1	1	1	1	1	14	1	5	1	kdpE	COG0745TK	DNA-binding transcriptional activator KdpE
MM1271	1	1	1	1	1	1	1	1	1	1	1	1	1	1	14	1	5	1	-	COG2704R	anaerobic c4-dicarboxylate antiporter, Dcu family
MM1272	1	1	1	1	1	0	1	1	1	1	1	1	1	1	13	0	5	1	-	COG0840NT	methyl-accepting chemotaxis sensory transducer
MM1273	0	0	0	0	0	0	0	0	0	0	0	0	0	0	0	0	0	0	-	-	hypothetical protein
MM1274	1	0	1	1	1	1	0	0	0	0	0	0	0	0	5	0	4	0	-	COG0402FR	hypothetical protein
MM1275	1	1	1	1	0	1	1	1	1	1	1	1	1	1	13	0	4	0	-	COG1629P	ferrichrome outer membrane transporter
MM1276	1	1	1	1	1	1	1	1	1	1	1	1	1	1	14	1	5	1	-	-	major facilitator superfamily permease
MM1277	0	0	0	0	0	0	0	0	0	0	0	0	0	0	0	0	0	0	-	-	MarR family transcriptional regulator
MM1278	0	0	0	0	0	0	0	0	0	0	0	0	0	0	0	0	0	0	-	COG0031E	cysteine synthase A
MM1279	0	0	0	0	0	0	0	0	0	0	0	0	0	0	0	0	0	0	-	COG1309K	TetR family transcriptional regulator
MM1280	1	1	1	1	1	1	1	1	1	1	1	1	1	1	14	1	5	1	fis	COG2901KL	DNA-binding protein Fis
MM1281	1	1	1	1	1	1	1	1	1	1	1	1	1	1	14	1	5	1	dusB	COG0042J	tRNA -dihydrouridine synthase B
MM1282	1	1	1	1	1	1	1	1	1	1	1	1	1	1	14	1	5	1	prmA	COG2264J	ribosomal protein L11 methyltransferase
MM1283	1	1	1	1	1	1	1	1	1	1	1	1	1	1	14	1	5	1	accC	COG0439I	acetyl-CoA carboxylase biotin carboxylase subunit
MM1284	1	1	1	1	1	1	1	1	1	1	1	1	1	1	14	1	5	1	-	COG0511I	acetyl-CoA carboxylase, biotin carboxyl carrier protein
MM1285	1	1	1	1	1	1	0	0	0	0	1	1	0	1	9	0	5	1	-	COG0757E	3-dehydroquinate dehydratase, type II
MM1286	1	1	1	1	1	1	1	1	1	1	1	1	1	1	14	1	5	1	-	COG1077D	rod shape-determining protein MreB
MM1287	1	1	1	1	1	1	1	1	1	1	1	1	1	1	14	1	5	1	mreC	COG1792M	rod shape-determining protein MreC
MM1288	1	1	1	1	1	1	1	1	1	1	1	1	1	1	14	1	5	1	mreD	COG2891M	rod shape-determining protein MreD
MM1289	1	1	1	1	1	1	1	1	1	1	1	1	1	1	14	1	5	1	-	COG0424D	inhibitor of septum formation
MM1290	1	1	1	1	1	1	1	1	1	1	1	1	1	1	14	1	5	1	cafA	COG1530J	ribonuclease G
MM1291	1	1	1	1	1	1	1	1	1	1	1	1	1	1	14	1	5	1	-	COG3164S	hypothetical protein
MM1292	1	1	1	1	1	1	1	0	1	1	1	1	1	1	13	0	5	1	-	COG0388R	putative N-carbamoyl-D-amino acid hydrolase
MM1293	1	1	1	1	1	1	1	1	1	1	1	1	1	1	14	1	5	1	tldD	COG0312R	hypothetical protein
MM1294	1	1	1	1	1	0	0	0	0	0	0	1	0	1	7	0	5	1	-	-	putative ribonuclease
MM1295	1	1	1	1	1	1	1	1	1	1	1	1	1	1	14	1	5	1	-	COG2732K	hypothetical protein
MM1296	1	1	1	1	1	1	1	1	1	1	1	1	1	1	14	1	5	1	yjgA	COG3028S	putative transport protein
MM1297	1	1	1	1	1	1	1	1	1	1	1	1	1	1	14	1	5	1	-	COG0312R	peptidase PmbA
MM1298	1	1	0	1	0	1	0	0	0	0	1	1	1	1	8	0	3	0	-	COG0614P	ABC Fe3+-hydroxamate transporter, periplasmic ligand binding protein
MM1299	1	1	1	1	0	1	1	1	1	1	1	1	1	1	13	0	4	0	-	COG4773P	TonB-dependent siderophore receptor
MM1300	0	0	0	0	0	0	0	0	0	0	0	0	0	0	0	0	0	0	-	COG0515RTKL	serine/threonine protein kinase
MM1301	1	1	1	1	1	1	1	1	1	1	1	1	1	1	14	1	5	1	rnk	COG0782K	nucleoside diphosphate kinase regulator
MM1302	1	1	1	1	1	1	1	1	1	1	1	1	1	1	14	1	5	1	npr	COG1925G	NPr, phosphocarrier protein (HPr-like), nitrogen-related
MM1303	1	1	1	1	1	1	1	1	1	1	1	1	1	1	14	1	5	1	-	COG1660R	hypothetical protein
MM1304	1	1	1	1	1	1	1	1	1	1	1	1	1	1	14	1	5	1	ptsN	COG1762GT	PTS system transporter subunit IIA-like nitrogen-regulatory protein PtsN
MM1305	1	1	1	1	1	1	1	1	1	1	1	1	1	1	14	1	5	1	-	COG1544J	putative sigma(54) modulation protein
MM1306	1	1	1	1	1	1	1	1	1	1	1	1	1	1	14	1	5	1	rpoN	COG1508K	RNA polymerase factor sigma-54
MM1307	1	1	1	1	1	1	1	1	1	1	1	1	1	1	14	1	5	1	yhbG	COG1137R	putative ABC transporter ATP-binding protein
MM1308	1	1	1	1	1	1	1	1	1	1	1	1	1	1	14	1	5	1	-	COG1934S	lipopolysaccharide transport periplasmic protein LptA
MM1309	1	1	1	1	1	1	1	1	1	1	1	1	1	1	14	1	5	1	-	COG3117S	hypothetical protein
MM1310	1	1	1	1	1	1	1	1	1	1	1	1	1	1	14	1	5	1	kdsC	COG1778R	3-deoxy-D-manno-octulosonate 8-phosphate phosphatase
MM1311	1	1	1	1	1	1	1	1	1	1	1	1	1	1	14	1	5	1	yrbH	COG0794M	putative isomerase with phosphosugar-binding domain
MM1312	1	0	0	0	0	1	1	1	1	1	1	1	1	1	10	0	1	0	yrbG	COG0530P	putative Na:Ca transport protein (CacA family)
MM1313	1	1	1	1	1	1	1	1	1	1	1	1	1	1	14	1	5	1	-	COG1127Q	putative ABC transporter ATP-binding protein YrbF
MM1314	1	1	1	1	1	1	1	1	1	1	1	1	1	1	14	1	5	1	-	COG0767Q	hypothetical protein
MM1315	1	1	1	1	1	1	1	1	1	1	1	1	1	1	14	1	5	1	yrbD	COG1463Q	putative ABC transporter periplasmic-binding protein
MM1316	1	1	1	1	1	1	1	1	1	1	1	1	1	1	14	1	5	1	-	COG2854Q	toluene tolerance family protein
MM1317	1	1	1	1	1	1	1	1	1	0	1	1	1	1	13	0	5	1	-	-	anti-sigma-factor antagonist
MM1318	1	1	1	1	1	1	1	1	1	1	1	1	1	1	14	1	5	1	yrbA	COG5007K	putative BolA family transcriptional regulator
MM1319	1	1	1	1	1	1	1	1	1	1	1	1	1	1	14	1	5	1	murA	COG0766M	UDP-N-acetylglucosamine 1-carboxyvinyltransferase
MM1320	1	1	1	1	1	1	1	1	1	1	1	1	1	1	14	1	5	1	degS	COG0265O	serine endoprotease
MM1321	0	0	0	0	0	1	1	1	1	1	1	1	0	1	8	0	0	0	tauD	COG2175Q	taurine dioxygenase
MM1322	1	1	0	1	0	1	1	1	1	1	1	1	1	1	12	0	3	0	tauC	COG0600P	Taurine ABC transporter, permease protein
MM1323	1	1	1	1	1	1	1	1	1	1	1	1	1	1	14	1	5	1	-	COG4525P	taurine transport system ATP-binding protein
MM1324	0	1	0	1	0	1	1	1	1	1	1	0	0	1	9	0	2	0	-	COG4521P	taurine ABC transporter, periplasmic binding protein
MM1325	1	1	1	1	1	1	1	1	1	1	1	1	1	1	14	1	5	1	cysJ	COG0369P	sulfite reductase subunit alpha
MM1326	1	1	1	1	1	1	1	1	1	1	1	1	1	1	14	1	5	1	cysI	COG0155P	sulfite reductase subunit beta
MM1327	1	1	1	1	1	1	1	1	1	1	1	1	1	1	14	1	5	1	degQ	COG0265O	serine endoprotease
MM1328	1	1	1	1	1	1	1	1	1	1	1	1	1	1	14	1	5	1	-	COG3105S	cytochrome d ubiquinol oxidase subunit III
MM1329	1	1	1	1	1	1	1	1	1	1	1	1	1	1	14	1	5	1	-	COG1485R	hypothetical protein
MM1330	1	1	1	1	1	1	1	1	1	1	1	1	1	1	14	1	5	1	rplM	COG0102J	50S ribosomal subunit protein L13
MM1331	1	1	1	1	1	1	1	1	1	1	1	1	1	1	14	1	5	1	rpsI	COG0103J	30S ribosomal subunit protein S9
MM1332	1	1	1	1	1	1	1	1	1	1	1	1	1	1	14	1	5	1	sspA	COG0625O	stringent starvation protein A
MM1333	1	1	1	1	1	1	1	1	1	1	1	1	1	1	14	1	5	1	sspB	COG2969R	stringent starvation protein B
MM1334	1	1	1	1	1	1	1	1	1	1	1	1	1	1	14	1	5	1	-	COG0493ER	glutamate synthase small subunit
MM1335	1	1	0	0	0	1	1	1	1	1	1	1	1	1	11	0	2	0	gltB	COG0069E	glutamate synthase subunit alpha
MM1336	0	0	0	0	0	0	0	0	0	0	0	0	0	0	0	0	0	0	-	COG4230C	delta-1-pyrroline-5-carboxylate dehydrogenase
MM1337	1	1	1	1	1	1	1	1	1	1	1	1	1	1	14	1	5	1	arcB	COG0642T	hybrid sensory histidine kinase
MM1338	1	1	1	1	1	1	1	1	1	1	1	1	1	1	14	1	5	1	elbB	COG3155Q	isoprenoid biosynthesis protein with amidotransferase-like domain
MM1339	1	1	1	1	1	1	1	1	1	1	1	1	1	1	14	1	5	1	mtgA	COG0744M	monofunctional biosynthetic peptidoglycan transglycosylase
MM1340	1	1	1	1	1	1	1	1	1	1	1	1	1	1	14	1	5	1	yraP	COG2823R	hypothetical protein
MM1341	1	1	1	1	1	1	1	1	1	1	1	1	1	1	14	1	5	1	yraO	COG0279G	putative phosphoheptose isomerase with phosphosugar-binding domain
MM1342	1	1	1	1	1	1	1	1	1	1	1	1	1	1	14	1	5	1	-	COG0792L	hypothetical protein
MM1343	1	1	1	1	1	1	1	1	0	1	1	1	1	1	13	0	5	1	-	COG3107R	lipoprotein
MM1344	1	1	1	1	1	1	1	1	1	1	1	1	1	1	14	1	5	1	-	COG0313R	tetrapyrrole methylase
MM1345	1	1	1	1	1	1	1	1	1	1	1	1	1	1	14	1	5	1	-	COG1741R	hypothetical protein
MM1346	1	1	1	1	1	1	1	1	1	1	1	1	1	1	14	1	5	1	-	COG0583K	hypothetical protein
MM1347	0	0	0	0	0	0	0	0	0	0	0	0	0	0	0	0	0	0	-	COG0463M	putative glycosyltransferase
MM1348	1	1	1	1	1	1	1	1	1	1	1	1	1	1	14	1	5	1	-	COG2259S	DoxX family protein
MM1349	1	1	1	1	1	1	1	1	1	1	1	1	1	1	14	1	5	1	-	-	hypothetical protein
MM1350	1	1	1	1	1	1	1	1	1	1	1	1	1	1	14	1	5	1	-	-	hypothetical protein
MM1351	1	1	1	1	1	1	1	1	1	1	1	1	1	1	14	1	5	1	-	COG4575S	hypothetical protein
MM1352	1	1	1	1	1	1	1	1	1	1	1	1	1	1	14	1	5	1	-	COG0586S	hypothetical protein
MM1353	0	1	1	1	1	1	1	1	1	1	1	1	1	1	13	0	4	0	-	COG2990S	hypothetical protein
MM1354	0	0	0	0	0	0	0	0	0	0	0	0	0	0	0	0	0	0	-	-	hydrophobe/amphiphile efflux-1 (HAE1) family transporter
MM1355	1	1	0	1	1	1	0	0	0	0	1	1	0	0	7	0	4	0	-	COG0076E	pyridoxal-dependent decarboxylase
MM1356	1	0	0	0	0	0	0	0	0	0	0	0	0	0	1	0	1	0	-	COG0733R	sodium:solute symporter
MM1357	0	0	0	0	0	0	0	0	0	0	0	0	0	0	0	0	0	0	-	-	hypothetical protein
MM1358	0	0	0	0	0	0	0	0	0	0	0	0	0	0	0	0	0	0	-	COG1131V	ABC transporter-like protein
MM1359	1	0	1	1	1	0	1	1	1	1	0	0	1	1	10	0	4	0	-	COG1740C	hydrogenase 2 small subunit
MM1360	1	1	1	1	1	1	1	1	1	1	1	1	1	1	14	1	5	1	hybA	COG0437C	hydrogenase 2 protein HybA
MM1361	1	0	1	1	1	0	1	1	1	1	0	0	1	1	10	0	4	0	-	COG5557C	putative hydrogenase 2 b cytochrome subunit
MM1362	1	0	1	1	1	1	1	1	1	1	1	0	1	1	12	0	4	0	-	COG0374C	hydrogenase 2 large subunit
MM1363	1	0	1	1	1	0	1	1	1	1	0	0	1	1	10	0	4	0	hybD	COG0680C	hydrogenase 2 maturation endopeptidase
MM1364	1	0	1	1	1	0	1	1	1	1	0	0	1	1	10	0	4	0	-	-	hydrogenase 2-specific chaperone
MM1365	1	0	1	1	1	1	1	1	1	1	1	0	1	1	12	0	4	0	hypA	COG0375R	hydrogenase nickel incorporation protein HybF
MM1366	1	1	1	1	1	1	1	1	1	1	1	1	1	1	14	1	5	1	ampR	COG0583K	AmpR transcriptional regulator
MM1367	1	1	1	1	1	1	1	1	1	1	1	1	1	1	14	1	5	1	ampC	COG1680V	beta-lactamase
MM1368	1	1	1	1	1	1	1	1	1	1	1	1	1	1	14	1	5	1	-	COG2373R	hypothetical protein
MM1369	1	1	1	1	1	1	1	1	1	1	1	1	1	1	14	1	5	1	-	COG4953M	penicillin-binding protein 1C
MM1370	1	1	0	1	1	0	0	0	1	0	0	0	1	0	6	0	4	0	-	-	hypothetical protein
MM1371	0	0	0	0	0	0	0	0	0	0	0	0	0	0	0	0	0	0	-	-	hypothetical protein
MM1372	1	1	1	1	1	1	1	1	1	1	1	1	1	1	14	1	5	1	rpoD	COG0568K	RNA polymerase sigma factor RpoD
MM1373	1	1	1	1	1	1	1	1	1	1	1	1	1	1	14	1	5	1	dnaG	COG0358L	DNA primase
MM1374	0	0	0	0	0	0	0	0	0	0	0	0	0	0	0	0	0	0	-	-	DNA topoisomerase (ATP-hydrolyzing)
MM1375	1	1	1	1	1	1	1	1	1	1	1	1	1	1	14	1	5	1	gcp	COG0533O	putative DNA-binding/iron metalloprotein/AP endonuclease
MM1376	1	1	1	1	1	1	1	1	1	1	1	1	1	1	14	1	5	1	-	COG0344S	putative glycerol-3-phosphate acyltransferase PlsY
MM1377	1	1	1	1	1	1	1	1	1	1	1	1	1	1	14	1	5	1	folB	COG1539H	bifunctional dihydroneopterin aldolase/dihydroneopterin triphosphate 2'-epimerase
MM1378	0	0	0	0	0	1	1	1	1	1	1	1	1	1	9	0	0	0	uppP	COG1968V	undecaprenyl pyrophosphate phosphatase
MM1379	1	0	1	1	1	1	1	1	1	1	1	0	1	1	12	0	4	0	hypB	COG0378OK	hydrogenase nickel incorporation protein
MM1380	1	0	1	1	1	1	1	1	1	1	1	0	1	1	12	0	4	0	hypD	COG0409O	hydrogenase formation protein
MM1381	1	0	1	1	1	1	1	1	1	1	1	0	1	1	12	0	4	0	hypE	COG0309O	hydrogenase formation protein
MM1382	1	1	1	1	1	1	1	1	1	1	1	0	1	0	12	0	5	1	-	COG2391R	hypothetical protein
MM1383	1	1	1	1	1	1	1	1	1	0	1	0	1	1	12	0	5	1	-	-	hypothetical protein
MM1384	0	0	1	0	1	0	0	0	0	0	0	0	0	0	2	0	2	0	-	-	TetR family transcriptional regulator
MM1385	0	0	1	0	1	0	0	0	0	0	0	0	0	0	2	0	2	0	-	-	hypothetical protein
MM1386	1	1	1	1	1	1	1	1	1	1	1	1	1	1	14	1	5	1	rdgC	COG2974L	recombination associated protein
MM1387	1	1	1	1	1	1	1	1	1	1	1	1	1	1	14	1	5	1	-	-	fructokinase
MM1388	1	1	1	1	1	0	0	0	0	0	0	0	0	0	5	0	5	1	-	COG3560R	hypothetical protein
MM1389	1	1	1	1	1	1	1	1	1	1	1	1	1	1	14	1	5	1	-	COG0419L	SMC domain-containing protein
MM1390	1	1	1	1	1	1	1	1	1	1	1	1	1	1	14	1	5	1	-	-	nuclease SbcCD, D subunit
MM1391	0	0	0	0	0	0	0	0	0	0	0	0	0	0	0	0	0	0	-	-	levansucrase
MM1392	1	1	1	1	1	1	1	1	1	1	1	1	1	1	14	1	5	1	phoB	COG0745TK	positive response regulator for pho regulon
MM1393	1	1	1	1	1	1	1	1	1	1	1	1	1	1	14	1	5	1	phoR	COG5002T	phosphate regulon sensor protein
MM1394	1	1	1	1	1	1	1	1	1	1	1	1	1	1	14	1	5	1	brnQ	COG1114E	branched-chain amino acid transport system II carrier protein
MM1395	1	1	1	1	1	1	1	1	1	1	1	1	1	1	14	1	5	1	ahpC	COG0450O	alkyl hydroperoxide reductase
MM1396	1	1	1	1	1	1	1	1	1	1	1	1	1	1	14	1	5	1	-	COG3124S	Acyl carrier protein phosphodiesterase
MM1397	1	1	1	1	1	1	1	1	1	1	1	1	1	1	14	1	5	1	queA	COG0809J	S-adenosylmethionine:tRNA ribosyltransferase- isomerase
MM1398	1	1	1	1	1	1	1	1	1	1	1	1	1	1	14	1	5	1	tgt	COG0343J	queuine tRNA-ribosyltransferase
MM1399	1	1	1	1	1	1	1	1	1	1	1	1	1	1	14	1	5	1	tgt	COG0343J	queuine tRNA-ribosyltransferase
MM1400	1	1	1	1	1	1	1	1	1	1	1	1	1	1	14	1	5	1	yajC	COG1862U	preprotein translocase auxillary membrane protein
MM1401	1	1	1	1	1	1	1	1	1	1	1	1	1	1	14	1	5	1	secD	COG0342U	preprotein translocase subunit SecD
MM1402	1	1	1	1	1	1	1	1	1	1	1	1	1	1	14	1	5	1	secF	COG0341U	preprotein translocase subunit SecF
MM1403	1	1	1	1	1	1	1	1	1	1	1	1	1	1	14	1	5	1	-	COG1327K	putative transcriptional regulator
MM1404	1	1	1	1	1	1	1	1	1	1	1	1	1	1	14	1	5	1	-	-	bifunctional diaminohydroxyphosphoribosylaminopyrimidine deaminase/5-amino-6-(5-phosphoribosylamino)uracil reductase
MM1405	1	1	1	1	1	1	1	1	1	1	1	1	1	1	14	1	5	1	ribE	COG0054H	riboflavin synthase subunit beta
MM1406	1	1	1	1	1	1	1	1	1	0	1	1	1	1	13	0	5	1	nusB	COG0781K	transcription antitermination protein NusB
MM1407	0	0	0	0	0	1	1	1	1	1	1	1	1	1	9	0	0	0	thiL	COG0611H	thiamine monophosphate kinase
MM1408	1	1	1	1	1	1	1	1	1	1	1	1	1	1	14	1	5	1	thiL	COG0611H	thiamin-monophosphate kinase
MM1409	1	1	1	1	1	1	1	1	1	1	1	1	1	1	14	1	5	1	dxs	COG1154HI	1-deoxy-D-xylulose 5-phosphate synthase
MM1410	1	1	1	1	1	1	1	1	1	1	1	1	1	1	14	1	5	1	ispA	COG0142H	geranyltranstransferase
MM1411	1	1	1	1	1	1	1	1	1	0	1	1	1	1	13	0	5	1	xseB	COG1722L	exodeoxyribonuclease VII small subunit
MM1412	1	1	1	1	1	1	1	1	1	1	1	1	1	1	14	1	5	1	-	COG0301H	thiamine biosynthesis protein ThiI
MM1413	0	1	1	1	1	0	1	1	1	1	0	0	1	0	9	0	4	0	-	-	hypothetical protein
MM1414	1	1	1	1	1	1	1	1	1	1	1	0	1	1	13	0	5	1	thiJ	COG0693R	DJ-1/PfpI family protein
MM1415	1	1	1	1	1	1	1	1	1	1	1	1	1	1	14	1	5	1	panE	COG1893H	2-dehydropantoate reductase
MM1416	1	1	1	1	1	1	1	1	1	1	1	1	1	1	14	1	5	1	-	COG1666S	putative nucleotide-binding protein
MM1417	1	1	1	1	1	1	1	1	1	1	1	1	1	1	14	1	5	1	-	COG2814G	hypothetical protein
MM1418	1	1	1	1	1	1	1	1	1	1	1	1	1	1	14	1	5	1	-	COG0109O	protoheme IX farnesyltransferase
MM1419	1	1	1	1	1	1	1	1	1	1	1	1	1	1	14	1	5	1	cyoD	COG3125C	cytochrome O ubiquinol oxidase protein
MM1420	1	1	1	1	1	1	1	1	1	1	1	1	1	1	14	1	5	1	-	COG1845C	cytochrome o ubiquinol oxidase subunit III
MM1421	1	1	1	1	1	1	1	1	1	1	1	1	1	1	14	1	5	1	-	COG0843C	Ubiquinol oxidase polypeptide
MM1422	1	1	1	1	1	1	1	1	1	1	1	1	1	1	14	1	5	1	cyoA	COG1622C	cytochrome o ubiquinol oxidase subunit II
MM1423	1	1	1	1	1	0	0	1	1	1	0	1	1	1	11	0	5	1	-	-	hypothetical protein
MM1424	1	1	1	1	1	1	1	1	1	1	1	1	1	1	14	1	5	1	ampG	COG2814G	muropeptide transporter
MM1425	1	1	1	1	1	1	1	1	1	1	1	1	1	1	14	1	5	1	-	COG3056M	hypothetical protein
MM1426	1	1	1	1	1	1	1	1	1	1	1	1	1	1	14	1	5	1	-	COG0271T	putative cell division protein BolA
MM1427	1	1	1	1	1	1	1	1	1	1	1	1	1	1	14	1	5	1	tig	COG0544O	peptidyl-prolyl cis/trans isomerase
MM1428	1	1	1	1	1	1	1	1	1	1	1	1	1	1	14	1	5	1	-	COG0740OU	hypothetical protein
MM1429	1	1	1	1	1	1	1	1	1	1	1	1	1	1	14	1	5	1	clpX	COG1219O	ATP-dependent protease ATP-binding subunit ClpX
MM1430	1	1	1	1	1	1	1	1	1	1	1	1	1	1	14	1	5	1	-	COG0466O	DNA-binding ATP-dependent protease La
MM1431	1	1	1	1	1	1	1	1	1	1	1	1	1	1	14	1	5	1	hupB	COG0776L	DNA-binding protein HU-beta
MM1432	1	1	1	1	1	1	1	1	1	1	1	1	1	1	14	1	5	1	ppiD	COG0760O	peptidyl-prolyl cis-trans isomerase (rotamase D)
MM1433	1	1	1	1	1	1	1	1	1	1	1	1	1	1	14	1	5	1	ybaV	COG1555L	hypothetical protein
MM1434	1	1	1	1	1	1	1	1	1	1	1	1	1	1	14	1	5	1	-	COG0824R	thioesterase superfamily protein
MM1435	1	1	1	1	1	1	1	1	1	1	1	1	1	1	14	1	5	1	queC	COG0603R	queuosine biosynthesis protein QueC
MM1436	1	1	1	1	1	1	1	1	1	1	1	1	1	1	14	1	5	1	-	COG0031E	putative Cysteine synthase
MM1437	1	1	1	1	1	1	1	1	1	1	1	1	1	1	14	1	5	1	-	COG1522K	AsnC family transcriptional regulator
MM1438	1	1	1	1	1	1	1	1	1	1	1	1	1	1	14	1	5	1	mdlA	COG1132V	putative transporter
MM1439	1	1	1	1	1	1	1	1	1	1	1	1	1	1	14	1	5	1	mdlB	COG1132V	putative transport protein
MM1440	1	1	1	1	1	1	1	1	1	1	1	1	1	1	14	1	5	1	-	-	carbamoylphosphate synthase large subunit
MM1441	1	1	1	1	1	1	1	1	1	1	1	1	1	1	14	1	5	1	-	COG0004P	ammonium transporter
MM1442	1	1	1	1	1	1	1	1	1	1	1	1	1	1	14	1	5	1	-	-	acyl-CoA thioesterase II
MM1443	0	0	0	0	0	0	0	0	0	0	0	0	0	0	0	0	0	0	-	COG1131V	ABC-type transport system, ATP-binding protein
MM1444	0	0	0	0	0	0	0	0	0	0	0	0	0	0	0	0	0	0	-	COG4770I	Acetyl/propionyl-CoA carboxylase, alpha subunit
MM1445	1	1	1	1	1	1	1	1	1	1	1	1	1	1	14	1	5	1	-	-	hemolysin expression-modulating protein
MM1446	1	1	1	1	1	1	1	1	1	0	1	0	1	1	12	0	5	1	-	-	hypothetical protein
MM1447	1	1	1	1	1	1	1	1	1	1	1	1	1	1	14	1	5	1	acrB	COG0841V	inner membrane rnd family protein acrb
MM1448	1	1	1	1	1	1	1	1	1	1	1	1	1	1	14	1	5	1	-	COG0845M	Acriflavin resistance protein A
MM1449	1	1	1	1	1	1	1	1	1	1	1	1	1	1	14	1	5	1	acrR	COG1309K	DNA-binding transcriptional repressor AcrR
MM1450	1	1	1	1	1	1	1	1	1	1	1	0	1	1	13	0	5	1	ychN	COG1553P	hypothetical protein
MM1451	1	1	1	1	1	1	1	1	1	1	1	1	1	1	14	1	5	1	kefA	COG3264M	potassium efflux protein KefA
MM1452	1	0	1	1	1	1	1	1	1	0	1	1	1	1	12	0	4	0	ybaM	-	hypothetical protein
MM1453	1	1	1	1	1	1	1	1	1	1	1	1	1	1	14	1	5	1	priC	COG3923L	primosomal replication factor N''
MM1454	1	1	1	1	1	1	1	1	1	1	1	1	1	1	14	1	5	1	apt	COG0503F	adenine phosphoribosyltransferase
MM1455	1	1	1	1	1	1	1	1	1	1	1	1	1	1	14	1	5	1	dnaX	COG2812L	DNA polymerase III subunits gamma/tau
MM1456	1	1	1	1	1	1	1	1	1	1	1	1	1	1	14	1	5	1	-	COG0718S	hypothetical protein
MM1457	1	1	1	1	1	1	1	1	1	1	1	1	1	1	14	1	5	1	recR	COG0353L	recombination protein RecR
MM1458	1	1	1	1	1	1	1	1	1	1	1	1	1	1	14	1	5	1	htpG	COG0326O	heat shock protein 90
MM1459	1	1	1	1	1	1	1	1	1	1	1	1	1	1	14	1	5	1	adk	COG0563F	adenylate kinase
MM1460	1	1	1	1	1	1	1	1	1	1	1	1	1	1	14	1	5	1	hemH	COG0276H	ferrochelatase
MM1461	1	1	1	1	1	0	1	1	1	1	0	1	1	0	11	0	5	1	fepE	COG3765M	ferric enterobactin transport protein FepE
MM1462	1	1	1	1	1	1	1	1	1	1	1	1	1	1	14	1	5	1	gsk	COG0524G	inosine-guanosine kinase
MM1463	1	1	1	1	1	1	1	1	1	1	1	1	1	1	14	1	5	1	ybaL	COG4651P	cation:proton antiport protein
MM1464	0	0	0	0	0	0	0	0	0	0	0	1	0	0	1	0	0	0	ushA	COG0737F	bifunctional UDP-sugar hydrolase/5'-nucleotidase periplasmic
MM1465	1	1	1	1	1	1	1	1	1	1	1	1	1	1	14	1	5	1	ushA	COG0737F	bifunctional UDP-sugar hydrolase/5'-nucleotidase periplasmic
MM1466	1	1	1	1	1	1	1	1	1	1	1	1	1	1	14	1	5	1	fusA	COG0480J	elongation factor G (EF-G)
MM1467	1	1	1	1	1	1	1	1	1	1	1	1	1	1	14	1	5	1	-	COG0049J	ribosomal protein S7
MM1468	1	1	1	1	1	1	1	1	1	1	1	1	1	1	14	1	5	1	rpsL	COG0048J	30S ribosomal subunit protein S12
MM1469	1	1	1	1	1	1	1	1	1	1	1	1	1	1	14	1	5	1	-	COG2923P	sulfur relay protein TusC
MM1470	1	1	1	1	1	1	1	1	1	1	1	1	1	1	14	1	5	1	-	COG1553P	putative intracellular sulfur oxidation protein
MM1471	1	1	1	1	1	1	1	1	1	1	1	1	1	1	14	1	5	1	yheO	COG2964S	putative regulator
MM1472	1	1	1	1	1	1	1	1	1	1	1	1	1	1	14	1	5	1	fkpA	COG0545O	FKBP-type peptidyl-prolyl cis-trans isomerase
MM1473	1	1	1	1	1	1	1	1	1	0	1	1	1	0	12	0	5	1	slyX	COG2900S	hypothetical protein
MM1474	1	1	1	1	1	1	1	1	1	1	1	1	1	1	14	1	5	1	slyD	COG1047O	FKBP-type peptidyl-prolyl cis-trans isomerase
MM1475	1	1	1	1	1	1	1	1	1	0	1	1	1	1	13	0	5	1	-	-	hypothetical protein
MM1476	1	1	1	1	1	1	1	1	1	1	1	1	1	1	14	1	5	1	kefB	COG0475P	glutathione-regulated potassium-efflux system protein KefB
MM1477	1	1	1	1	1	1	1	1	1	1	1	0	1	1	13	0	5	1	-	COG2249R	glutathione-regulated potassium-efflux system ancillary protein KefG
MM1478	1	1	1	1	1	1	1	1	1	1	1	1	1	1	14	1	5	1	yheS	COG0488R	putative ABC transporter ATP-binding protein
MM1479	1	1	1	1	1	1	1	1	1	1	1	1	1	1	14	1	5	1	-	COG1737K	RpiR family transcriptional regulator
MM1480	1	1	1	1	1	1	1	1	1	1	1	1	1	1	14	1	5	1	-	COG2103R	hypothetical protein
MM1481	1	1	1	1	1	1	1	1	1	1	1	1	1	1	14	1	5	1	-	COG1263G	phosphotransferase system EIIC
MM1482	1	1	1	1	1	1	1	1	1	1	0	1	1	1	13	0	5	1	-	COG1280E	hypothetical protein
MM1483	1	1	1	1	1	1	1	1	1	1	1	1	1	1	14	1	5	1	-	COG0429R	putative hydrolase
MM1484	1	1	1	1	1	1	1	1	1	0	1	1	1	1	13	0	5	1	-	COG3089S	hypothetical protein
MM1485	1	1	1	1	1	1	1	1	1	1	1	1	1	1	14	1	5	1	prkB	COG3954C	putative phosphoribulokinase with nucleoside triP hydrolase domain
MM1486	1	1	1	1	1	1	1	1	1	1	1	1	1	1	14	1	5	1	yhfA	COG1765O	hypothetical protein
MM1487	1	1	1	1	1	1	1	1	1	1	1	1	1	1	14	1	5	1	crp	COG0664T	transcriptional regulator
MM1488	1	1	1	1	1	1	1	1	1	1	1	1	1	1	14	1	5	1	argD	COG4992E	bifunctional N-succinyldiaminopimelate-aminotransferase/acetylornithine transaminase protein
MM1489	1	1	1	1	1	1	1	1	1	1	1	1	1	1	14	1	5	1	pabA	COG0512EH	para-aminobenzoate synthase component II
MM1490	1	1	1	1	1	1	1	1	1	1	1	1	1	1	14	1	5	1	ppiA	COG0652O	peptidyl-prolyl cis-trans isomerase A
MM1491	1	1	1	1	1	1	1	1	1	1	1	1	1	1	14	1	5	1	engB	COG0218R	ribosome biogenesis GTP-binding protein YsxC
MM1492	1	1	1	1	1	1	1	1	1	1	1	1	1	1	14	1	5	1	def	COG0242J	peptide deformylase
MM1493	1	1	1	1	1	1	1	1	1	1	1	1	1	1	14	1	5	1	polA	COG0749L	multifunctional DNA polymerase I
MM1494	1	1	1	1	1	1	1	1	1	1	1	1	1	1	14	1	5	1	dsbA	COG1651O	periplasmic protein disulfide isomerase I
MM1495	1	1	1	1	1	1	1	1	1	1	1	1	1	1	14	1	5	1	-	COG2334R	serine/threonine protein kinase
MM1496	1	1	1	1	1	1	1	1	1	1	1	0	1	1	13	0	5	1	-	COG3084S	hypothetical protein
MM1497	1	1	1	1	1	1	1	1	1	1	1	1	1	1	14	1	5	1	mobAB	COG0746H	putative bifunctional molybdopterin-guanine dinucleotide biosynthesis protein MobA/MobB
MM1498	0	1	1	1	0	1	1	1	1	1	0	0	1	1	10	0	3	0	-	-	acid-resistance protein
MM1499	1	1	1	1	1	1	1	1	1	1	1	1	1	0	13	0	5	1	-	COG1443I	Putative Nudix hydrolase YfcD
MM1500	0	0	0	0	0	0	0	0	0	0	0	0	0	0	0	0	0	0	-	COG3153R	hypothetical protein
MM1501	0	0	0	0	0	1	1	0	0	0	1	1	1	0	5	0	0	0	-	COG3153R	hypothetical protein
MM1502	0	0	0	0	0	1	0	0	0	0	1	1	1	0	4	0	0	0	-	COG4453S	hypothetical protein
MM1503	1	1	1	1	1	1	1	1	1	1	1	1	1	1	14	1	5	1	gor	COG1249C	glutathione reductase
MM1504	1	1	1	1	1	1	1	1	1	1	1	1	1	1	14	1	5	1	-	COG2961R	hypothetical protein
MM1505	1	1	1	1	1	1	1	1	1	1	1	0	1	1	13	0	5	1	-	-	hypothetical protein
MM1506	0	0	0	0	0	0	0	0	0	0	0	0	0	0	0	0	0	0	-	-	hypothetical protein
MM1507	1	1	1	1	1	1	1	1	1	1	1	1	1	1	14	1	5	1	-	COG1295S	hypothetical protein
MM1508	1	0	0	0	0	0	0	0	0	0	0	1	0	1	3	0	1	0	-	COG1942R	putative tautomerase K2
MM1509	0	1	1	1	1	0	0	0	0	0	0	0	0	0	4	0	4	0	-	COG1680V	beta-lactamase class C
MM1510	1	1	1	1	1	1	1	1	1	1	1	1	1	1	14	1	5	1	-	COG0612R	hypothetical protein
MM1511	1	1	1	1	1	1	1	1	1	1	1	1	1	1	14	1	5	1	-	-	hypothetical protein
MM1512	1	1	1	1	1	1	1	1	1	1	1	1	1	1	14	1	5	1	dppF	COG4608E	dipeptide transporter ATP-binding subunit
MM1513	1	1	1	1	1	1	1	1	1	1	1	1	1	1	14	1	5	1	dppD	COG0444EP	dipeptide transporter ATP-binding subunit
MM1514	1	1	1	1	1	1	1	1	1	1	1	1	1	1	14	1	5	1	-	COG1173EP	binding-protein-dependent transport systems inner membrane component
MM1515	1	1	1	1	1	1	1	1	1	1	1	1	1	1	14	1	5	1	dppB	COG0601EP	dipeptide transporter permease DppB
MM1516	1	1	1	1	1	1	1	1	1	1	1	1	1	1	14	1	5	1	dppA	COG0747E	periplasmic dipeptide transport protein
MM1517	1	1	1	1	0	1	1	0	1	0	1	1	0	1	10	0	4	0	-	COG2831U	polypeptide-transport-associated domain protein ShlB-type
MM1518	1	1	1	1	0	1	1	0	1	0	1	1	0	1	10	0	4	0	-	-	filamentous hemagglutinin family outer membrane protein
MM1519	1	1	1	1	1	1	1	1	1	1	1	1	1	1	14	1	5	1	glyS	COG0751J	glycine tRNA synthetase subunit beta
MM1520	1	1	1	1	1	1	1	1	1	1	1	1	1	1	14	1	5	1	-	-	glycyl-tRNA synthetase subunit alpha
MM1521	1	1	1	1	1	1	1	1	1	1	1	1	1	1	14	1	5	1	-	COG2818L	3-methyladenine-DNA glycosidase
MM1522	0	0	0	0	0	0	0	0	0	0	0	0	0	0	0	0	0	0	-	COG1413C	hypothetical protein
MM1523	1	1	1	1	1	1	1	1	1	1	1	1	1	1	14	1	5	1	-	COG5645R	hypothetical protein
MM1524	1	1	1	1	1	1	1	1	1	1	1	1	1	1	14	1	5	1	-	COG0823U	hypothetical protein
MM1525	1	1	1	1	1	1	1	1	1	1	1	1	1	1	14	1	5	1	-	COG2860S	hypothetical protein
MM1526	0	0	0	0	0	0	0	0	0	0	0	0	0	0	0	0	0	0	dnaB	COG3611L	Replication initiation/membrane attachment protein
MM1527	1	1	1	1	1	1	1	1	1	1	1	1	1	1	14	1	5	1	gmk	COG0194F	guanylate kinase
MM1528	1	1	1	1	1	1	1	1	1	1	1	1	1	1	14	1	5	1	-	COG1758K	DNA-directed RNA polymerase subunit omega
MM1529	1	1	1	1	1	1	1	1	1	1	1	1	1	1	14	1	5	1	spoT	COG0317TK	bifunctional (p)ppGpp synthetase II/ guanosine-3',5'-bis pyrophosphate 3'-pyrophosphohydrolase
MM1530	1	1	1	1	1	1	1	1	1	1	1	1	1	1	14	1	5	1	-	COG0566J	tRNA guanosine-2'-O-methyltransferase
MM1531	1	1	1	1	1	1	1	1	1	1	1	1	1	1	14	1	5	1	recG	COG1200LK	ATP-dependent DNA helicase RecG
MM1532	1	1	1	1	1	1	1	1	1	1	1	1	1	1	14	1	5	1	gltS	COG0786E	sodium/glutamate symport carrier protein
MM1533	1	1	1	1	1	1	1	1	1	1	1	1	1	1	14	1	5	1	-	-	putative membrane permease
MM1534	1	1	1	1	1	1	1	1	1	1	1	1	1	1	14	1	5	1	yicH	-	hypothetical protein
MM1535	1	1	1	1	1	1	1	1	1	1	1	1	1	1	14	1	5	1	yiiD	COG1246E	hypothetical protein
MM1536	1	1	1	1	1	1	1	1	1	1	1	1	1	1	14	1	5	1	-	COG1490J	D-tyrosyl-tRNA(Tyr) deacylase
MM1537	1	1	1	1	1	1	1	1	1	1	1	1	1	1	14	1	5	1	-	COG1011R	phosphatase
MM1538	1	1	1	1	1	1	1	1	1	1	1	1	1	1	14	1	5	1	typA	COG1217T	GTP-binding protein
MM1539	0	0	0	0	0	0	0	0	0	0	0	0	0	0	0	0	0	0	-	COG1063ER	galactitol-1-phosphate 5-dehydrogenase
MM1540	1	1	1	1	1	1	1	1	1	1	1	1	1	1	14	1	5	1	glnA	COG0174E	glutamine synthetase
MM1541	1	1	1	1	1	1	1	1	1	1	1	1	1	1	14	1	5	1	glnL	COG3852T	nitrogen regulation protein NR(II)
MM1542	1	1	1	1	1	1	1	1	1	1	1	1	1	1	14	1	5	1	glnG	COG2204T	response regulator in two-component regulatory system with GlnL
MM1543	1	1	1	1	1	1	1	1	1	1	1	1	1	1	14	1	5	1	hemN	COG0635H	coproporphyrinogen III oxidase
MM1544	1	0	0	0	0	0	0	0	0	0	0	0	0	0	1	0	1	0	-	-	hypothetical protein
MM1545	1	1	1	1	1	1	1	1	1	1	1	1	1	1	14	1	5	1	-	COG3078S	hypothetical protein
MM1546	1	1	1	1	1	0	0	0	0	0	0	1	0	0	6	0	5	1	-	COG1807M	hypothetical protein
MM1547	1	1	1	1	1	1	1	1	1	1	1	1	1	1	14	1	5	1	-	-	hypothetical protein
MM1548	1	1	1	1	1	1	1	1	1	1	1	1	1	1	14	1	5	1	yijC	COG1309K	DNA-binding transcriptional repressor FabR
MM1549	1	1	1	1	1	1	1	1	1	1	1	1	1	1	14	1	5	1	sthA	COG1249C	soluble pyridine nucleotide transhydrogenase
MM1550	1	1	1	1	1	1	1	1	1	1	1	1	1	1	14	1	5	1	oxyR	COG0583K	DNA-binding transcriptional regulator OxyR
MM1551	1	1	1	1	1	1	1	1	1	1	1	1	1	1	14	1	5	1	-	-	argininosuccinate lyase
MM1552	1	1	1	1	1	1	1	1	1	1	1	1	1	1	14	1	5	1	argG	COG0137E	argininosuccinate synthase
MM1553	1	1	1	1	1	1	1	1	1	1	1	1	1	1	14	1	5	1	argB	COG0548E	acetylglutamate kinase
MM1554	1	1	1	1	1	1	1	1	1	1	1	1	1	1	14	1	5	1	argC	COG0002E	N-acetyl-gamma-glutamylphosphate reductase
MM1555	1	1	1	1	1	1	1	1	1	1	1	1	1	1	14	1	5	1	argE	COG0624E	acetylornithine deacetylase
MM1556	1	1	1	1	1	1	1	1	1	1	1	1	1	1	14	1	5	1	metF	COG0685E	5,10 methylenetetrahydrofolate reductase
MM1557	1	0	1	0	1	1	0	0	0	0	0	0	0	0	4	0	3	0	-	COG0599S	hypothetical protein
MM1558	0	1	1	0	0	0	0	0	0	0	0	0	0	0	2	0	2	0	-	-	hypothetical protein
MM1559	1	1	1	1	1	1	1	1	1	1	1	1	1	1	14	1	5	1	ppc	COG2352C	phosphoenolpyruvate carboxylase
MM1560	1	1	1	1	1	1	1	1	1	1	1	1	1	1	14	1	5	1	metL	COG0527E	bifunctional aspartate kinase II/homoserine dehydrogenase II
MM1561	1	1	1	1	1	1	1	1	1	1	1	1	1	1	14	1	5	1	metB	COG0626E	cystathionine gamma-synthase
MM1562	1	1	1	1	1	1	1	1	1	1	1	1	1	1	14	1	5	1	metJ	COG3060KE	transcriptional repressor protein MetJ
MM1563	1	1	1	1	1	1	1	1	0	0	1	1	1	1	12	0	5	1	rpmE	COG0254J	50S ribosomal protein L31
MM1564	1	1	1	1	1	1	1	1	1	1	1	1	1	1	14	1	5	1	priA	COG1198L	primosomal protein N'
MM1565	1	1	1	1	1	1	1	1	1	1	1	1	1	1	14	1	5	1	cytR	COG1609K	DNA-binding transcriptional regulator CytR
MM1566	1	1	1	1	1	1	1	1	1	1	1	1	1	1	14	1	5	1	ftsN	COG3087D	cell division protein FtsN
MM1567	1	1	1	1	1	1	1	1	1	1	1	1	1	1	14	1	5	1	hslV	COG5405O	ATP-dependent protease peptidase subunit
MM1568	1	1	1	1	1	1	1	1	1	1	1	1	1	1	14	1	5	1	hslU	COG1220O	ATPase component of the HslUV protease, also functions as molecular chaperone
MM1569	1	1	1	1	1	1	1	1	1	1	1	1	1	1	14	1	5	1	menA	COG1575H	1,4-dihydroxy-2-naphthoate octaprenyltransferase
MM1570	1	1	1	1	1	1	1	1	1	1	1	1	1	1	14	1	5	1	rraA	COG0684H	ribonuclease activity regulator protein RraA
MM1571	1	1	1	1	1	1	1	1	1	0	1	1	1	1	13	0	5	1	-	COG3074S	hypothetical protein
MM1572	1	1	1	1	1	1	1	1	1	1	1	1	1	1	14	1	5	1	glpF	COG0580G	glycerol uptake facilitator protein
MM1573	1	1	1	1	1	1	1	1	1	1	1	1	1	1	14	1	5	1	glpK	COG0554C	glycerol kinase
MM1574	1	1	1	1	1	1	1	1	1	1	1	1	1	1	14	1	5	1	glpT	COG2271G	sn-glycerol-3-phosphate transporter
MM1575	1	1	1	1	1	1	1	1	1	1	1	1	1	1	14	1	5	1	glpQ	COG0584C	glycerophosphodiester phosphodiesterase
MM1576	1	1	1	1	1	1	1	1	1	1	1	1	1	1	14	1	5	1	emrD	COG2814G	multidrug resistance protein D
MM1577	1	1	1	1	1	1	1	1	1	1	1	1	1	1	14	1	5	1	-	COG1018C	ferredoxin-NADP reductase
MM1578	1	1	1	1	1	1	1	1	1	1	1	1	1	1	14	1	5	1	-	COG3152S	hypothetical protein
MM1579	1	1	1	1	1	1	1	1	1	1	1	1	1	1	14	1	5	1	-	-	hypothetical protein
MM1580	1	1	1	1	1	1	1	1	1	1	1	1	1	1	14	1	5	1	tpiA	COG0149G	triosephosphate isomerase
MM1581	1	1	1	1	1	1	1	1	1	1	1	1	1	1	14	1	5	1	pfkA	COG0205G	6-phosphofructokinase
MM1582	0	0	1	0	0	0	1	1	1	1	1	0	1	1	8	0	1	0	-	-	hypothetical protein
MM1583	1	1	1	1	1	1	1	1	1	1	1	1	1	1	14	1	5	1	cpxP	COG3678UNTP	periplasmic protein
MM1584	1	1	1	1	1	1	1	1	1	1	1	1	1	1	14	1	5	1	cpxR	COG0745TK	DNA-binding transcriptional regulator CpxR
MM1585	1	1	1	1	1	1	1	1	1	1	1	1	1	1	14	1	5	1	cpxA	COG0642T	two-component sensor protein
MM1586	0	0	0	0	0	0	0	0	1	1	0	0	0	0	2	0	0	0	-	COG2089M	putative N-acylneuraminate-9-phosphate synthase (sialic acid synthase) protein
MM1587	0	0	0	0	0	0	0	0	0	0	0	0	0	0	0	0	0	0	asnC	COG0017J	asparaginyl-tRNA synthetase
MM1588	0	0	0	0	0	0	0	0	0	0	0	0	0	0	0	0	0	0	-	COG2120S	LmbE family protein
MM1589	0	0	0	0	0	0	0	0	0	0	0	0	0	0	0	0	0	0	-	-	hypothetical protein
MM1590	0	0	0	0	0	0	0	0	0	0	0	0	0	0	0	0	0	0	-	COG0484O	DnaJ-like protein
MM1591	0	0	0	0	0	0	0	0	0	0	0	0	0	0	0	0	0	0	-	-	hypothetical protein
MM1592	0	0	0	0	0	0	0	0	0	0	0	0	0	0	0	0	0	0	-	COG0658R	ComEC/Rec2-like protein
MM1593	1	1	1	1	1	1	1	1	1	1	1	1	1	1	14	1	5	1	-	COG0219J	methyltransferase
MM1594	1	1	1	1	1	1	1	1	1	1	1	1	1	1	14	1	5	1	cysE	COG1045E	serine acetyltransferase
MM1595	1	1	1	1	1	1	1	1	1	1	1	1	1	1	14	1	5	1	gpsA	COG0240C	glycerol-3-phosphate dehydrogenase
MM1596	1	1	1	1	1	1	1	1	1	1	1	1	1	1	14	1	5	1	-	COG1952U	protein-export protein SecB
MM1597	1	1	1	1	1	1	1	1	1	1	1	1	1	1	14	1	5	1	-	COG0607P	rhodanese-like protein
MM1598	0	0	0	0	0	0	0	0	0	0	0	0	0	0	0	0	0	0	-	-	hypothetical protein
MM1599	1	1	1	1	1	1	1	1	1	1	1	1	1	1	14	1	5	1	yibP	COG4942D	hypothetical protein
MM1600	1	1	1	1	1	1	1	1	1	1	1	1	1	1	14	1	5	1	-	COG2861S	hypothetical protein
MM1601	0	0	0	0	0	0	0	0	0	0	0	0	0	0	0	0	0	0	-	COG1272R	channel protein, hemolysin III family
MM1602	1	1	1	1	1	1	1	1	1	1	1	1	1	1	14	1	5	1	rfaD	COG0451MG	ADP-L-glycero-D-mannoheptose-6-epimerase
MM1603	1	1	1	1	1	1	1	1	1	1	1	1	1	1	14	1	5	1	rfaF	COG0859M	ADP-heptose
MM1604	1	1	1	1	1	1	1	1	1	1	1	1	1	1	14	1	5	1	rfaC	COG0859M	ADP-heptose:LPS heptosyl transferase I
MM1605	1	0	0	0	0	1	0	0	0	0	1	1	0	0	4	0	1	0	-	-	lipopolysaccharide core biosynthesis protein
MM1606	1	0	0	0	0	1	0	0	0	0	1	1	0	0	4	0	1	0	wabH	COG0438M	lipopolysaccharide core biosynthesis glycosyl transferase
MM1607	1	1	1	1	1	1	1	1	1	1	1	1	1	0	13	0	5	1	rfaG	COG0438M	lipopolysaccharide core biosynthesis protein RfaG (glucosyltransferase I)
MM1608	1	1	1	1	1	1	1	1	1	1	1	1	1	1	14	1	5	1	-	COG0859M	lipopolysaccharide heptosyltransferase III
MM1609	1	1	1	1	1	1	1	1	1	1	1	1	1	1	14	1	5	1	kdtA	COG1519M	3-deoxy-D-manno-octulosonic-acid transferase
MM1610	1	0	0	0	0	1	0	0	0	0	1	1	0	1	5	0	1	0	kdtX	COG0463M	lipopolysaccharide core biosynthesis glycosyl transferase kdtx
MM1611	1	1	1	1	1	1	1	1	1	0	1	1	1	1	13	0	5	1	coaD	COG0669H	phosphopantetheine adenylyltransferase
MM1612	1	1	1	1	1	1	1	1	1	1	1	1	1	1	14	1	5	1	mutM	COG0266L	formamidopyrimidine DNA glycosylase
MM1613	0	0	1	0	0	0	0	1	1	1	0	0	0	0	4	0	1	0	-	COG3307M	hypothetical protein
MM1614	1	0	1	1	0	1	0	0	0	0	1	1	0	0	6	0	3	0	-	COG0463M	hypothetical protein
MM1615	1	1	1	1	1	1	1	1	1	0	1	1	1	1	13	0	5	1	rpmG	COG0267J	50S ribosomal subunit protein L33
MM1616	1	1	1	1	1	1	1	1	1	0	1	1	1	1	13	0	5	1	rpmB	COG0227J	50S ribosomal protein L28
MM1617	1	1	1	1	1	1	1	1	1	1	1	1	1	1	14	1	5	1	radC	COG2003L	DNA repair protein RadC
MM1618	1	1	1	1	1	1	1	1	1	1	1	1	1	1	14	1	5	1	dfp	COG0452H	bifunctional phosphopantothenoylcysteine decarboxylase/phosphopantothenate synthase
MM1619	1	1	1	1	1	1	1	1	1	1	1	1	1	1	14	1	5	1	-	-	deoxyuridine 5'-triphosphate nucleotidohydrolase Dut
MM1620	1	1	1	1	1	1	1	1	1	1	1	1	1	1	14	1	5	1	slmA	COG1309K	nucleoid occlusion protein
MM1621	1	1	1	1	1	1	1	1	1	1	1	1	1	1	14	1	5	1	pyrE	COG0461F	orotate phosphoribosyltransferase
MM1622	1	1	1	1	1	1	1	1	1	1	1	1	1	1	14	1	5	1	rph	COG0689J	ribonuclease PH
MM1623	1	1	1	1	1	1	1	1	1	1	1	1	1	1	14	1	5	1	-	COG1561S	protein yicC
MM1624	0	0	0	0	0	0	0	0	0	0	0	0	0	0	0	0	0	0	-	-	hypothetical protein
MM1625	0	0	0	0	0	1	0	0	0	0	1	0	0	0	2	0	0	0	-	COG1280E	hypothetical protein
MM1626	1	1	1	1	1	1	1	1	1	1	1	1	1	1	14	1	5	1	-	-	uracil-xanthine permease
MM1627	0	0	0	0	0	1	1	1	1	1	1	0	1	0	7	0	0	0	-	-	C4-dicarboxylate transporter/malic acid transport protein
MM1628	0	0	0	0	0	0	0	0	0	0	0	0	0	0	0	0	0	0	-	-	hypothetical protein
MM1629	0	0	0	0	0	0	0	0	0	0	0	0	0	0	0	0	0	0	-	COG3708S	hypothetical protein
MM1630	1	0	1	1	1	1	0	0	0	1	0	0	0	0	6	0	4	0	-	COG3019R	hypothetical protein
MM1631	1	1	1	1	1	1	1	1	1	1	1	1	1	1	14	1	5	1	accA	COG0825I	acetyl-coenzyme A carboxylase carboxyl transferase subunit alpha
MM1632	1	1	1	1	1	1	1	1	1	1	1	1	1	1	14	1	5	1	-	COG2814G	major facilitator transporter
MM1633	0	1	1	1	1	0	0	0	0	0	0	0	0	1	5	0	4	0	-	COG2345K	putative transcriptional regulator
MM1634	1	1	1	1	1	1	1	1	1	1	1	1	1	1	14	1	5	1	-	COG3585H	TOBE domain protein
MM1635	0	0	0	0	0	0	0	0	0	0	0	0	0	0	0	0	0	0	-	-	hypothetical protein
MM1636	0	0	0	0	0	0	0	0	0	0	0	0	0	0	0	0	0	0	-	-	hypothetical protein
MM1637	0	0	0	0	0	0	0	0	0	0	0	0	0	0	0	0	0	0	-	COG4399S	hypothetical protein
MM1638	1	1	1	1	1	1	1	1	1	1	1	1	1	1	14	1	5	1	selB	COG3276J	selenocysteinyl-tRNA -specific translation factor
MM1639	1	1	1	1	1	1	1	1	1	1	1	1	1	1	14	1	5	1	selA	COG1921E	selenocysteine synthase
MM1640	1	1	1	1	1	1	1	1	1	1	1	1	1	1	14	1	5	1	fdhE	COG3058O	formate dehydrogenase accessory protein FdhE
MM1641	1	1	1	1	1	1	1	1	1	1	1	1	1	1	14	1	5	1	fdoI1	COG2864C	formate dehydrogenase-O subunit gamma
MM1642	1	1	1	1	1	1	1	1	1	1	1	1	1	1	14	1	5	1	fdoH	COG0437C	formate dehydrogenase-O subunit beta
MM1643	1	1	1	1	1	1	0	1	1	1	1	1	1	1	13	0	5	1	fdoG	COG0243C	formate dehydrogenase-O, major subunit
MM1644	1	1	1	1	1	1	1	1	1	1	1	0	1	1	13	0	5	1	-	COG0243C	formate dehydrogenase-O large subunit
MM1645	1	1	1	1	1	1	1	1	1	1	1	1	1	1	14	1	5	1	fdhD	COG1526C	formate dehydrogenase formation protein
MM1646	1	1	0	0	0	0	0	0	0	0	0	1	0	0	3	0	2	0	-	-	putative transferase enzyme
MM1647	1	0	0	0	0	0	0	0	0	0	0	0	0	0	1	0	1	0	umoA	-	upregulatior of flagellar operon
MM1648	1	1	1	1	1	0	0	0	0	0	0	1	0	0	6	0	5	1	-	-	hypothetical protein
MM1649	0	1	0	1	0	0	0	0	0	0	0	1	0	0	3	0	2	0	-	-	hypothetical protein
MM1650	1	1	1	1	1	0	0	0	0	0	0	1	0	1	7	0	5	1	-	COG1629P	putative receptor protein
MM1651	1	1	0	1	0	0	0	0	0	0	0	1	0	0	4	0	3	0	tonB	COG0810M	energy transducer TonB
MM1652	1	0	0	0	0	1	0	0	0	0	0	1	0	0	3	0	1	0	-	-	TetR family transcriptional regulator
MM1653	1	0	0	1	0	0	0	0	0	0	0	0	0	0	2	0	2	0	-	-	hypothetical protein
MM1654	1	1	1	1	1	1	1	1	1	1	1	1	1	1	14	1	5	1	trmE	COG0486R	tRNA modification GTPase TrmE
MM1655	1	1	1	1	1	1	1	1	1	1	1	1	1	1	14	1	5	1	-	COG0706U	putative inner membrane protein translocase component YidC
MM1656	0	0	0	0	0	0	0	0	0	0	0	0	0	0	0	0	0	0	-	-	putative lipoprotein
MM1657	1	1	1	1	1	1	1	1	1	1	1	1	1	1	14	1	5	1	dnaA	COG0593L	DNA replication initiator protein, transcriptional regulator of replication and housekeeping genes
MM1658	1	1	1	1	1	1	1	1	1	1	1	1	1	1	14	1	5	1	dnaN	COG0592L	DNA polymerase III subunit beta
MM1659	1	1	1	1	1	1	1	1	1	1	1	1	1	1	14	1	5	1	recF	COG1195L	gap repair protein
MM1660	1	1	1	1	1	1	1	1	1	1	1	1	1	1	14	1	5	1	gyrB	COG0187L	DNA gyrase subunit B (type II topoisomerase)
MM1661	1	1	1	0	0	0	0	0	0	0	0	0	0	0	3	0	3	0	-	COG2095U	membrane efflux protein
MM1662	0	1	1	0	1	0	1	1	1	1	1	1	0	1	10	0	3	0	ybaT	COG0531E	putative amino acid/amine transport protein
MM1663	1	1	1	1	1	1	1	1	1	1	1	1	1	1	14	1	5	1	-	COG2066E	glutaminase
MM1664	1	0	1	1	1	1	1	1	1	1	1	0	1	1	12	0	4	0	-	-	putative amino acid permease
MM1665	1	0	1	1	1	0	1	1	1	1	0	0	0	1	9	0	4	0	-	COG0076E	glutamate decarboxylase
MM1666	0	0	0	0	0	0	0	0	0	0	0	0	0	0	0	0	0	0	-	-	hypothetical protein
MM1667	0	0	0	0	0	0	0	0	0	0	0	0	0	0	0	0	0	0	-	-	RNA-binding protein, predicted
MM1668	1	1	1	1	1	1	1	1	1	1	1	1	1	1	14	1	5	1	asd	COG0136E	aspartate-semialdehyde dehydrogenase
MM1669	1	1	1	1	1	1	1	1	1	1	1	0	1	1	13	0	5	1	-	COG1940KG	ROK family protein
MM1670	1	1	0	1	0	0	0	0	1	1	0	0	0	0	5	0	3	0	-	COG5351S	hypothetical protein
MM1671	1	1	1	1	1	0	1	1	1	1	1	1	1	1	13	0	5	1	-	COG0840NT	hypothetical protein
MM1672	1	1	1	1	1	0	1	1	1	1	1	1	1	1	13	0	5	1	-	-	methyl-accepting chemotaxis sensory transducer
MM1673	1	1	1	1	1	1	1	1	1	1	1	1	1	1	14	1	5	1	glmS	COG0449M	glucosamine--fructose-6-phosphate aminotransferase
MM1674	1	1	1	1	1	1	1	1	1	1	1	1	1	1	14	1	5	1	glmU	COG1207M	bifunctional N-acetylglucosamine-1-phosphate uridyltransferase/glucosamine-1-phosphate acetyltransferase
MM1675	1	1	1	1	1	1	1	1	1	1	1	1	1	1	14	1	5	1	atpC	COG0355C	membrane-bound ATP synthase, F1 sector subunit epsilon
MM1676	1	1	1	1	1	1	1	1	1	1	1	1	1	1	14	1	5	1	atpD	COG0055C	membrane-bound ATP synthase, F1 sector subunit beta
MM1677	1	1	1	1	1	1	1	1	1	1	1	1	1	1	14	1	5	1	atpG	COG0224C	membrane-bound ATP synthase, F1 sector subunit gamma
MM1678	1	1	1	1	1	1	1	1	1	1	1	1	1	1	14	1	5	1	atpA	COG0056C	F0F1 ATP synthase subunit alpha
MM1679	1	1	1	1	1	1	1	1	1	1	1	1	1	1	14	1	5	1	atpH	COG0712C	membrane-bound ATP synthase, F1 sector subunit delta
MM1680	1	1	1	1	1	1	1	1	1	1	1	1	1	1	14	1	5	1	-	COG0711C	F0F1 ATP synthase subunit B
MM1681	1	1	1	1	1	1	1	1	1	0	1	1	1	1	13	0	5	1	-	COG0636C	F0F1 ATP synthase subunit C
MM1682	1	1	1	1	1	1	1	1	1	1	1	1	1	1	14	1	5	1	atpB	COG0356C	ATP synthase A chain
MM1683	1	1	1	1	1	1	1	1	1	1	1	1	1	1	14	1	5	1	atpI	COG3312C	F0F1 ATP synthase subunit I
MM1684	1	1	1	1	1	1	1	1	1	1	1	1	1	1	14	1	5	1	gidB	COG0357M	16S rRNA methyltransferase GidB
MM1685	1	1	1	1	1	1	1	1	1	1	1	1	1	1	14	1	5	1	gidA	COG0445D	tRNA uridine 5-carboxymethylaminomethyl modification enzyme GidA
MM1686	1	1	1	1	1	1	1	1	1	1	1	1	1	1	14	1	5	1	mioC	COG0716C	FMN-binding protein
MM1687	1	1	1	1	1	1	1	1	1	1	1	1	1	1	14	1	5	1	asnC	COG1522K	DNA-binding transcriptional regulator AsnC
MM1688	1	1	1	1	1	1	1	1	1	1	1	1	1	1	14	1	5	1	asnA	COG2502E	asparagine synthetase AsnA
MM1689	1	1	1	1	1	1	1	1	1	1	1	1	1	1	14	1	5	1	yieM	COG2425R	hypothetical protein
MM1690	1	1	1	1	1	1	1	1	1	1	1	1	1	1	14	1	5	1	-	COG0714R	regulatory ATPase RavA
MM1691	1	1	1	1	0	0	0	0	0	0	0	1	0	1	6	0	4	0	-	COG3397S	N-acetylglucosamine-binding protein A
MM1692	1	1	1	1	1	1	1	1	1	1	1	1	1	1	14	1	5	1	-	COG1869G	D-ribose pyranase
MM1693	1	1	1	1	1	1	1	1	1	1	1	1	1	1	14	1	5	1	rbsA	COG1129G	D-ribose transporter ATP binding protein
MM1694	1	1	1	1	1	1	1	1	1	1	1	1	1	1	14	1	5	1	rbsC	COG1172G	ribose ABC transporter permease
MM1695	1	1	1	1	1	1	1	1	1	1	1	1	1	1	14	1	5	1	rbsB	COG1879G	D-ribose transporter subunit RbsB
MM1696	1	1	1	1	1	1	1	1	1	1	1	1	1	1	14	1	5	1	rbsK	COG0524G	ribokinase
MM1697	1	1	1	1	1	1	1	1	1	1	1	1	1	1	14	1	5	1	rbsR	COG1609K	transcriptional repressor RbsR
MM1698	1	1	1	1	1	1	1	1	1	1	1	1	1	1	14	1	5	1	-	COG2814G	MFS family transporter
MM1699	1	1	1	1	1	1	1	1	1	1	1	1	1	1	14	1	5	1	-	COG2186K	GntR family transcriptional regulator
MM1700	0	0	0	0	0	0	0	1	0	1	0	0	0	0	2	0	0	0	-	COG3039L	IS4 family transposase
MM1701	0	0	0	0	0	0	0	0	0	0	0	0	0	0	0	0	0	0	-	-	hypothetical protein
MM1702	0	0	0	0	0	0	0	0	0	0	0	0	0	0	0	0	0	0	-	-	hypothetical protein
MM1703	1	1	1	1	0	1	1	1	1	1	1	1	1	0	12	0	4	0	-	COG0629L	hypothetical protein
MM1704	0	0	0	1	1	0	1	1	1	1	0	0	1	1	8	0	2	0	int	COG4974L	hypothetical protein
MM1705	1	1	1	1	1	1	1	1	1	1	1	1	1	1	14	1	5	1	rcsD	COG0642T	putative sensory histidine kinase (phosphotransfer intermediate) associated with the RcsBC two-component regulatory system
MM1706	1	1	1	1	1	1	1	1	1	1	1	1	1	1	14	1	5	1	rcsB	COG2197TK	transcriptional regulator RcsB
MM1707	1	1	1	1	1	1	1	1	1	1	1	1	1	1	14	1	5	1	rcsC	COG0642T	hybrid sensory kinase in two-component regulatory system with RcsB and YojN
MM1708	1	1	1	1	1	1	1	1	1	1	1	1	1	1	14	1	5	1	gyrA	COG0188L	DNA gyrase subunit A
MM1709	1	1	1	1	1	1	1	1	1	1	1	1	1	1	14	1	5	1	ubiG	COG2227H	3-demethylubiquinone-9 3-methyltransferase
MM1710	1	1	1	1	1	1	1	1	1	1	1	1	1	1	14	1	5	1	nrdA	COG0209F	ribonucleotide-diphosphate reductase subunit alpha
MM1711	1	1	1	1	1	1	1	1	1	1	1	1	1	1	14	1	5	1	nrdB	COG0208F	ribonucleotide-diphosphate reductase subunit beta
MM1712	1	1	1	1	1	1	1	1	1	1	1	1	1	1	14	1	5	1	-	COG0633C	hypothetical protein
MM1713	1	1	1	1	1	1	1	1	1	1	1	1	1	1	14	1	5	1	-	COG0814E	hypothetical protein
MM1714	1	1	1	1	1	1	1	1	1	1	1	1	1	1	14	1	5	1	-	COG0626E	cystathionine beta-lyase
MM1715	1	0	0	0	0	0	0	0	0	0	0	1	0	0	2	0	1	0	-	COG0558I	CDP-alcohol phosphatidyltransferase
MM1716	1	1	1	1	1	0	0	0	0	0	0	1	0	0	6	0	5	1	-	COG0204I	acyltransferase
MM1717	1	1	1	1	1	1	1	1	1	1	1	1	1	1	14	1	5	1	-	COG4589R	cytidylyltransferase
MM1718	0	0	0	0	0	0	0	0	0	0	0	0	0	0	0	0	0	0	-	COG0406G	hypothetical protein
MM1719	1	1	1	1	1	1	1	1	1	1	1	1	1	1	14	1	5	1	-	COG0834ET	extracellular solute-binding protein family 3
MM1720	1	1	1	1	1	1	1	1	1	1	1	1	1	1	14	1	5	1	-	COG0765E	amino acid ABC transport system inner membrane component
MM1721	1	1	1	1	1	1	1	1	1	1	1	1	1	1	14	1	5	1	-	COG1126E	ABC transporter related
MM1722	0	1	1	1	1	1	1	1	1	1	1	0	0	0	10	0	4	0	adeC	COG1001F	adenine deaminase
MM1723	1	1	1	1	1	1	1	1	1	1	1	1	1	1	14	1	5	1	-	COG2252R	AzgA family purine transporter
MM1724	0	0	0	0	0	0	0	0	0	0	0	0	0	0	0	0	0	0	-	-	hypothetical protein
MM1725	0	0	0	0	0	0	0	0	0	0	0	0	0	0	0	0	0	0	yhbX	COG2194R	outer membrane protein yhbx
MM1726	0	0	0	0	0	0	0	0	0	0	0	0	0	0	0	0	0	0	-	COG0612R	peptidase m16 domain protein
MM1727	0	0	0	0	0	0	0	0	0	0	0	0	0	0	0	0	0	0	yhbX	COG2194R	outer membrane protein yhbx
MM1728	0	1	1	1	1	0	1	1	1	1	0	1	1	0	10	0	4	0	-	COG2194R	hypothetical protein
MM1729	0	0	0	0	0	0	0	0	0	0	0	0	0	0	0	0	0	0	-	COG1966T	putative carbon starvation protein A
MM1730	1	1	1	1	1	1	1	1	1	1	1	1	1	1	14	1	5	1	-	COG0463M	hypothetical protein
MM1731	0	1	0	1	0	0	0	0	0	0	0	0	1	0	3	0	2	0	-	-	hypothetical protein
MM1732	1	1	1	1	1	1	1	1	1	1	1	1	1	1	14	1	5	1	cycA	COG1113E	D-alanine/D-serine/glycine transport protein
MM1733	1	1	1	1	1	1	1	1	1	1	1	1	1	1	14	1	5	1	putP	COG0591ER	sodium/proline symporter
MM1734	1	1	1	1	1	1	1	1	1	1	1	1	1	1	14	1	5	1	putA	COG4230C	trifunctional transcriptional regulator/proline dehydrogenase/pyrroline-5-carboxylate dehydrogenase
MM1735	1	1	1	1	1	0	1	1	1	1	0	1	1	1	12	0	5	1	fliZ	-	flagella biosynthesis protein FliZ
MM1736	1	1	1	1	1	1	1	1	1	1	1	1	1	1	14	1	5	1	fliA	COG1191K	flagellar biosynthesis sigma factor
MM1737	1	1	1	1	1	0	1	1	1	1	1	1	1	1	13	0	5	1	fliC	COG1344N	flagellin
MM1738	1	1	1	1	1	0	1	1	1	1	1	1	1	1	13	0	5	1	fliC	COG1344N	flagellin
MM1739	0	0	0	0	0	0	0	0	0	0	0	0	0	0	0	0	0	0	-	COG0583K	LysR family transcriptional regulator
MM1740	1	1	1	1	1	0	1	1	1	1	1	1	1	1	13	0	5	1	fliD	COG1345N	flagellar filament capping protein
MM1741	1	1	1	1	1	0	1	1	1	1	1	1	1	1	13	0	5	1	fliS	COG1516NUO	flagellar protein FliS
MM1742	1	1	1	1	1	0	1	1	1	1	1	1	0	1	12	0	5	1	fliT	-	putative flagellar biosynthesis; export chaperone for FliD
MM1743	0	0	0	1	0	0	1	1	1	1	0	0	0	1	6	0	1	0	ccrB	COG0239D	camphor resistance protein CrcB
MM1744	1	0	1	1	1	1	1	1	1	1	1	1	1	1	13	0	4	0	-	COG0239D	CrcB protein
MM1745	0	0	0	0	0	0	0	0	0	0	0	0	0	0	0	0	0	0	-	COG4105R	putative O-antigen polymerase
MM1746	1	1	1	1	1	1	1	1	1	0	1	0	1	0	11	0	5	1	-	-	lipoprotein
MM1747	1	1	1	0	1	0	0	0	0	0	0	0	0	0	4	0	4	0	-	COG3895R	hypothetical protein
MM1748	0	1	1	1	1	0	0	0	0	0	0	0	0	0	4	0	4	0	-	-	membrane protein
MM1749	0	0	0	0	0	0	0	0	0	0	0	1	0	0	1	0	0	0	-	-	hypothetical protein
MM1750	1	1	1	1	1	0	1	1	1	1	1	1	1	1	13	0	5	1	fliE	COG1677NU	flagellar hook-basal body complex protein flie
MM1751	1	1	1	1	1	0	1	1	1	1	1	1	1	1	13	0	5	1	fliF	COG1766NU	flagellar MS-ring protein
MM1752	1	1	1	1	1	0	1	1	1	1	1	1	1	1	13	0	5	1	fliG	COG1536N	flagellar motor switch protein G
MM1753	1	1	1	1	1	0	1	1	1	1	1	1	1	1	13	0	5	1	fliH	COG1317NU	flagellar assembly protein H
MM1754	1	1	1	1	1	1	1	1	1	1	1	1	1	1	14	1	5	1	fliI	COG1157NU	flagellum-specific ATP synthase
MM1755	1	1	1	1	1	0	1	1	1	1	1	1	1	1	13	0	5	1	fliJ	COG2882NUO	flagellar biosynthesis chaperone
MM1756	1	1	1	1	1	0	1	1	1	1	1	1	1	1	13	0	5	1	fliK	COG3144N	flagellar hook-length control protein FliK
MM1757	1	1	1	1	1	0	1	1	1	1	1	1	1	1	13	0	5	1	fliL	COG1580N	flagellar basal body-associated protein FliL
MM1758	1	1	1	1	1	0	1	1	1	1	1	1	1	1	13	0	5	1	fliM	COG1868N	flagellar motor switch protein FliM
MM1759	1	1	1	1	1	0	1	1	1	1	1	1	1	1	13	0	5	1	fliN	COG1886NU	flagellar motor switch and energizing protein
MM1760	1	1	1	1	1	0	1	1	1	1	1	1	1	1	13	0	5	1	fliO	COG3190N	flagellar biosynthesis protein
MM1761	1	1	1	1	1	0	1	1	1	1	1	1	1	1	13	0	5	1	fliP	COG1338NU	Flagellar biosynthetic protein fliP
MM1762	1	1	1	1	1	0	1	1	1	1	1	1	1	1	13	0	5	1	fliQ	COG1987NU	flagellar biosynthesis protein FliQ
MM1763	1	1	1	1	1	0	1	1	1	1	1	1	1	1	13	0	5	1	fliR	COG1684NU	flagellar biosynthesis protein FliR
MM1764	1	1	1	1	1	1	1	1	1	1	1	1	1	1	14	1	5	1	-	COG1028IQR	short-chain dehydrogenase/reductase SDR
MM1765	1	1	1	1	1	1	1	1	1	1	1	1	1	1	14	1	5	1	-	-	putative Transcription factor, LysR family
MM1766	1	1	1	1	1	0	1	1	1	1	1	1	1	1	13	0	5	1	flgL	COG1344N	flagellar hook-associated protein 3
MM1767	1	1	1	1	1	0	1	1	1	1	1	1	1	1	13	0	5	1	flgK	COG1256N	flagellar hook-associated protein 1
MM1768	1	1	1	1	1	0	1	1	1	1	1	1	1	1	13	0	5	1	flgJ	COG1705NU	flagellar rod assembly protein/muramidase FlgJ
MM1769	1	1	1	1	1	0	1	1	1	1	1	1	1	1	13	0	5	1	flgI	COG1706N	putative flagella basal body protein
MM1770	1	1	1	1	1	0	1	1	1	1	1	1	1	1	13	0	5	1	flgH	COG2063N	flagellar basal body L-ring protein
MM1771	1	1	1	1	1	0	1	1	1	1	1	1	1	1	13	0	5	1	flgG	COG4786N	flagellar basal-body rod protein
MM1772	1	1	1	1	1	0	1	1	1	1	1	1	1	1	13	0	5	1	flgF	COG4787N	flagellar basal-body rod protein
MM1773	1	1	1	1	1	0	1	1	1	1	1	1	1	1	13	0	5	1	flgE	COG1749N	flagellar hook protein FlgE
MM1774	1	1	1	1	1	0	1	1	1	1	1	1	1	1	13	0	5	1	flgD	COG1843N	basal-body rod modification protein
MM1775	1	1	1	1	1	0	1	1	1	1	1	1	1	1	13	0	5	1	flgC	COG1558N	flagellar basal body rod protein FlgC
MM1776	1	1	1	1	1	0	1	1	1	1	1	1	1	1	13	0	5	1	flgB	COG1815N	flagellar basal body rod protein FlgB
MM1777	1	1	1	1	1	0	1	1	1	1	1	1	1	1	13	0	5	1	flgA	COG1261NO	basal-body periplasmic P ring assembly protein
MM1778	1	1	1	1	1	0	1	1	1	1	1	1	1	1	13	0	5	1	flgM	COG2747KNU	anti-sigma28 factor
MM1779	1	1	1	1	1	0	1	1	1	1	1	1	1	1	13	0	5	1	flgN	COG3418NUO	flagella synthesis protein
MM1780	0	0	0	0	0	0	0	0	0	0	0	1	0	0	1	0	0	0	xptA1	-	insecticidal toxin complex protein A
MM1781	0	0	0	0	0	0	0	0	0	0	0	1	0	0	1	0	0	0	xptA1	-	insecticidal toxin complex protein A
MM1782	0	0	0	0	0	0	0	0	0	0	0	1	0	0	1	0	0	0	xptC1	-	insecticidal toxin complex protein B
MM1783	1	1	1	1	1	0	1	1	1	1	1	1	1	1	13	0	5	1	flhA	COG1298NU	flagellar biosynthesis protein FlhA
MM1784	1	1	1	1	1	0	1	1	1	1	1	1	1	1	13	0	5	1	flhB	COG1377NU	flagellar biosynthesis protein FlhB
MM1785	1	1	1	1	1	0	0	0	0	0	0	0	0	0	5	0	5	1	-	-	hypothetical protein
MM1786	1	1	1	1	1	0	1	1	1	1	1	1	1	1	13	0	5	1	-	COG3143NT	chemotaxis regulator CheZ
MM1787	1	1	1	1	1	1	1	1	1	1	1	1	1	1	14	1	5	1	-	COG2204T	chemotaxis regulatory protein CheY
MM1788	1	1	1	1	1	1	1	1	1	1	1	1	1	1	14	1	5	1	cheB	COG2201NT	chemotactic response regulator in two-component regulatory system with CheA
MM1789	1	1	1	1	1	0	1	1	1	1	1	1	1	1	13	0	5	1	cheR	COG1352NT	chemotaxis methyltransferase CheR
MM1790	1	1	1	1	1	0	1	1	1	1	1	1	1	1	13	0	5	1	tap	COG0840NT	methyl-accepting chemotaxis protein IV
MM1791	1	1	1	1	1	0	1	1	1	1	1	1	1	1	13	0	5	1	cheD	COG0840NT	methyl-accepting chemotaxis protein I
MM1792	1	1	1	1	1	0	1	1	1	1	1	1	1	1	13	0	5	1	cheW	COG0835NT	purine-binding chemotaxis protein; regulation
MM1793	1	1	1	1	1	0	1	1	1	1	1	1	1	1	13	0	5	1	-	-	chemotaxis protein CheA
MM1794	1	1	1	1	1	0	1	1	1	1	1	1	1	1	13	0	5	1	motB	COG1360N	motility protein B
MM1795	1	1	1	1	1	0	1	1	1	1	1	1	1	1	13	0	5	1	motA	COG1291N	proton conductor component of motor, torque generator
MM1796	1	1	1	1	1	0	1	1	1	1	1	1	1	1	13	0	5	1	flhC	-	transcriptional regulator of flagellar class II biosynthesis, anaerobic respiration and the Entner-Doudoroff pathway, tetramer with FlhD
MM1797	1	1	1	1	1	0	1	1	1	1	1	1	1	1	13	0	5	1	flhD	-	transcriptional activator FlhD
MM1798	0	0	0	1	0	0	0	0	0	0	0	0	0	0	1	0	1	0	-	COG0037D	tRNA(Ile)-lysidine synthetase
MM1799	1	1	1	1	1	1	1	1	1	1	0	1	1	1	13	0	5	1	mgtC	COG1285S	Mg(2+) transport ATPase protein C
MM1800	0	0	0	0	0	0	0	0	0	0	0	0	0	0	0	0	0	0	-	-	sterol desaturase family protein
MM1801	1	1	0	1	0	1	1	1	1	0	1	0	1	1	10	0	3	0	dsrB	-	hypothetical protein
MM1802	1	1	1	1	1	1	1	1	1	1	1	1	1	1	14	1	5	1	ylaC	-	inner membrane protein ylac
MM1803	0	0	0	0	0	0	0	0	0	0	0	0	0	0	0	0	0	0	wapA	COG3209M	cell wall-associated protein precursor
MM1804	0	0	0	0	0	0	0	0	0	0	0	0	0	0	0	0	0	0	-	-	hypothetical protein
MM1805	0	0	0	0	1	0	0	0	0	0	0	0	0	0	1	0	1	0	-	COG3620K	hypothetical protein
MM1806	1	1	1	1	1	1	1	1	1	1	1	1	1	1	14	1	5	1	pyrC	COG0418F	dihydroorotase
MM1807	1	1	1	1	1	1	1	1	1	1	1	1	1	1	14	1	5	1	bssS	-	biofilm formation regulatory protein
MM1808	1	1	1	1	1	1	1	1	1	1	1	1	1	1	14	1	5	1	ttrA	COG0243C	tetrathionate reductase subunit A
MM1809	1	1	1	1	1	0	0	0	0	0	0	0	1	1	7	0	5	1	ttrC	COG3301P	tetrathionate reductase subunit C
MM1810	1	1	1	1	1	1	1	1	1	1	1	1	1	1	14	1	5	1	ttrB	COG0437C	tetrathionate reductase subunit B
MM1811	1	1	1	1	1	1	1	0	1	1	1	1	1	1	13	0	5	1	ttrS	COG4191T	two component system sensor kinase of tetrathionate reductase complex
MM1812	1	1	1	1	1	1	1	1	1	1	1	1	1	1	14	1	5	1	ttrR	COG4566T	two component system response regulator of tetrathionate reductase complex
MM1813	1	1	1	1	1	1	1	1	1	1	1	1	1	1	14	1	5	1	htrB	COG1560M	lipid A biosynthesis lauroyl acyltransferase
MM1814	1	1	1	1	1	1	1	1	1	1	1	0	1	1	13	0	5	1	mdtG	COG2814G	multidrug resistance protein
MM1815	1	1	1	1	1	1	1	1	1	1	1	1	1	1	14	1	5	1	-	COG3104E	di-/tripeptide transporter
MM1816	1	1	1	1	1	1	1	1	1	1	1	1	1	1	14	1	5	1	-	COG2207K	hypothetical protein
MM1817	1	1	1	1	1	0	1	1	1	0	1	1	0	0	10	0	5	1	csaA	COG0073R	methionine--tRNA ligase protein
MM1818	0	0	0	0	1	0	0	0	0	0	0	1	0	0	2	0	1	0	-	COG3712PT	putative FecR
MM1819	0	1	1	1	1	1	1	1	1	1	1	0	1	0	11	0	4	0	-	COG1280E	lysine exporter protein LysE/YggA
MM1820	1	0	0	1	0	1	1	1	1	1	1	0	1	1	10	0	2	0	mdaB	COG2249R	Modulator of drug activity B
MM1821	1	0	1	1	1	1	1	1	1	1	1	0	1	1	12	0	4	0	-	COG2207K	AraC family transcriptional regulator
MM1822	1	1	1	1	1	1	0	1	1	1	1	0	1	1	12	0	5	1	-	COG0727R	putative ferredoxin
MM1823	0	0	0	0	0	0	0	0	0	0	0	0	0	0	0	0	0	0	-	-	hypothetical protein
MM1824	1	1	1	0	0	0	0	0	0	0	0	0	0	1	4	0	3	0	-	COG3963I	methyltransferase
MM1825	1	1	1	1	1	1	1	1	1	1	1	1	1	1	14	1	5	1	-	COG1247M	hypothetical protein
MM1826	1	1	1	1	1	1	1	1	1	1	1	1	1	1	14	1	5	1	cysM	COG0031E	cysteine synthase B
MM1827	1	1	1	1	1	1	1	1	1	1	1	1	1	1	14	1	5	1	-	COG1118P	sulfate/thiosulfate transporter subunit
MM1828	1	1	1	1	1	1	1	1	1	1	1	1	1	1	14	1	5	1	cysW	COG4208P	sulfate/thiosulfate permease
MM1829	1	1	1	1	1	1	1	1	1	1	1	1	1	1	14	1	5	1	cysU	COG0555O	thiosulfate ABC transporter membrane protein
MM1830	1	1	1	1	1	1	1	1	1	1	1	1	1	1	14	1	5	1	cysP	COG4150P	thiosulfate transporter subunit
MM1831	1	1	1	1	1	1	1	1	1	0	1	0	1	1	12	0	5	1	-	COG2837P	hypothetical protein
MM1832	1	1	1	1	1	1	1	1	1	1	1	1	1	1	14	1	5	1	-	-	hypothetical protein
MM1833	1	1	1	1	1	1	1	1	1	1	1	1	1	0	13	0	5	1	ygiW	COG3111S	hypothetical protein
MM1834	1	1	1	1	1	1	1	1	1	1	1	1	1	1	14	1	5	1	-	COG0456R	putative acetyltransferase
MM1835	1	1	1	1	1	1	1	1	1	1	1	1	1	1	14	1	5	1	hemF	COG0408H	coproporphyrinogen III oxidase
MM1836	0	1	1	1	1	0	0	0	0	0	1	1	0	0	6	0	4	0	prt1	COG3227E	Prt1
MM1837	1	1	1	1	1	1	1	1	1	1	1	1	1	1	14	1	5	1	der	COG1160R	GTP-binding protein, essential for cell growth
MM1838	1	1	1	1	1	1	1	1	1	1	1	1	1	1	14	1	5	1	-	COG1520S	outer membrane protein assembly complex subunit YfgL
MM1839	1	1	1	1	1	1	1	1	1	1	1	1	1	1	14	1	5	1	-	COG2976S	hypothetical protein
MM1840	1	1	1	1	1	1	1	1	1	1	1	1	1	1	14	1	5	1	hisS	COG0124J	histidyl-tRNA synthetase
MM1841	1	1	1	1	1	1	1	1	1	1	1	1	1	1	14	1	5	1	ispG	COG0821I	1-hydroxy-2-methyl-2-(E)-butenyl 4-diphosphate synthase
MM1842	1	1	1	1	1	1	1	1	1	1	1	1	1	1	14	1	5	1	yfgA	COG1426S	cytoskeletal protein RodZ
MM1843	1	0	0	0	0	0	0	0	0	0	0	1	0	0	2	0	1	0	pilF	COG3063NU	fimbrial biogenesis protein
MM1844	1	1	1	1	1	1	1	1	1	1	1	1	1	1	14	1	5	1	yfgB	COG0820R	putative pyruvate formate lyase activating enzyme 2
MM1845	1	1	1	1	1	1	1	1	1	1	1	1	1	0	13	0	5	1	-	COG0589T	universal stress protein
MM1846	1	1	1	1	1	1	1	1	1	1	1	1	1	1	14	1	5	1	ndk	COG0105F	nucleoside diphosphate kinase
MM1847	1	1	1	1	1	1	1	1	1	1	1	1	1	1	14	1	5	1	pbpC	COG4953M	penicillin-binding protein 1C
MM1848	1	1	1	1	1	1	1	1	1	1	1	1	1	1	14	1	5	1	-	COG2373R	hypothetical protein
MM1849	1	1	1	1	1	1	1	1	1	1	1	1	1	1	14	1	5	1	-	-	hypothetical protein
MM1850	1	1	1	1	1	1	1	1	1	1	1	1	1	1	14	1	5	1	pepB	COG0260E	aminopeptidase B
MM1851	1	1	1	1	1	1	1	1	1	0	1	1	1	1	13	0	5	1	-	COG2975S	FeS assembly protein IscX
MM1852	1	1	1	1	1	1	1	1	1	1	1	1	1	1	14	1	5	1	fdx	COG0633C	[2FE-2S] ferredoxin
MM1853	1	1	1	1	1	1	1	1	1	1	1	1	1	1	14	1	5	1	hscA	COG0443O	chaperone (Hsp70 family), believed to be involved in assembly of Fe-S clusters
MM1854	1	1	1	1	1	1	1	1	1	1	1	1	1	1	14	1	5	1	hscB	COG1076O	co-chaperone HscB
MM1855	1	1	1	1	1	1	1	1	1	1	1	1	1	1	14	1	5	1	iscA	COG0316S	iron-sulfur cluster assembly protein
MM1856	1	1	1	1	1	1	1	1	1	1	1	1	1	1	14	1	5	1	iscU	COG0822C	iron-binding protein
MM1857	1	1	1	1	1	1	1	1	1	1	1	1	1	1	14	1	5	1	iscS	COG1104E	cysteine desulfurase
MM1858	1	1	1	1	1	1	1	1	1	1	1	1	1	1	14	1	5	1	iscR	COG1959K	iron-sulfur cluster transcriptional regulator
MM1859	1	1	1	1	1	1	1	1	1	1	1	1	1	1	14	1	5	1	yfhQ	COG0565J	putative methyl transferase in Fe-S cluster assembly
MM1860	1	1	1	1	1	1	1	1	1	1	1	1	1	1	14	1	5	1	-	-	inositol monophosphatase
MM1861	1	1	1	1	1	1	1	1	1	1	1	1	1	1	14	1	5	1	hcaT	-	putative 3-phenylpropionic acid transporter
MM1862	1	1	1	1	1	1	1	1	1	1	1	1	1	1	14	1	5	1	glyA	COG0112E	serine hydroxymethyltransferase
MM1863	1	1	1	1	1	1	1	1	1	1	1	1	1	1	14	1	5	1	hmp	COG1018C	nitric oxide dioxygenase
MM1864	1	1	1	1	1	1	1	1	1	1	1	1	1	1	14	1	5	1	-	COG0347E	nitrogen regulatory protein P-II 1
MM1865	1	1	1	1	1	0	0	0	0	0	0	1	0	1	7	0	5	1	nadE	COG0171H	NAD synthetase
MM1866	1	1	1	1	1	1	1	1	1	1	1	1	1	1	14	1	5	1	-	COG2204T	hypothetical protein
MM1867	1	1	1	1	1	1	1	1	1	1	1	1	1	1	14	1	5	1	-	-	hypothetical protein
MM1868	1	1	1	1	1	1	1	1	1	1	1	1	1	1	14	1	5	1	-	COG0642T	hypothetical protein
MM1869	1	1	0	1	0	0	0	0	0	0	0	1	0	0	4	0	3	0	tonB	COG0810M	TonB protein
MM1870	1	1	1	1	1	1	1	1	1	1	1	1	1	1	14	1	5	1	-	COG0612R	PqqL
MM1871	1	1	1	1	1	1	1	1	1	1	1	1	1	1	14	1	5	1	-	COG4178R	ABC transporter domain protein
MM1872	1	1	1	1	1	0	1	1	1	1	0	0	0	1	10	0	5	1	-	COG4771P	hypothetical protein
MM1873	0	0	0	0	0	0	0	0	0	0	0	0	0	0	0	0	0	0	-	-	Ion transport protein
MM1874	1	1	1	1	1	1	1	1	1	1	1	1	1	1	14	1	5	1	purL	COG0046F	phosphoribosylformylglycinamidine synthase
MM1875	1	1	1	1	1	1	1	1	1	1	1	1	1	1	14	1	5	1	-	COG4623M	putative transglycosylase
MM1876	1	1	1	1	1	1	1	1	1	1	1	1	1	1	14	1	5	1	tadA	COG0590FJ	tRNA-specific adenosine deaminase
MM1877	1	1	1	1	1	1	1	1	1	1	1	0	1	0	12	0	5	1	-	COG1280E	leucine export protein LeuE
MM1878	1	1	1	1	1	1	1	1	1	1	1	1	1	1	14	1	5	1	-	COG2814G	MFS family transporter
MM1879	1	1	1	0	1	0	0	0	0	0	0	1	0	1	6	0	4	0	-	COG1309K	TetR family transcriptional regulator
MM1880	1	1	1	1	1	1	1	1	1	1	1	1	1	1	14	1	5	1	map1	COG0024J	methionine aminopeptidase
MM1881	1	1	0	1	0	1	0	0	0	0	0	0	0	1	5	0	3	0	-	-	hypothetical protein
MM1882	1	1	1	1	1	1	1	1	1	1	1	1	1	1	14	1	5	1	-	COG0180J	tryptophanyl-tRNA synthetase
MM1883	0	0	1	0	0	0	0	0	0	0	0	0	0	0	1	0	1	0	-	-	hypothetical protein
MM1884	0	0	0	0	0	0	0	0	0	0	0	0	0	0	0	0	0	0	-	-	hypothetical protein
MM1885	0	0	0	0	0	0	0	0	0	0	0	0	0	0	0	0	0	0	-	COG2197TK	LuxR family transcriptional regulator
MM1886	0	0	0	1	0	0	0	0	0	0	0	0	0	0	1	0	1	0	-	-	hypothetical protein
MM1887	1	1	1	1	1	1	1	1	1	1	1	1	1	1	14	1	5	1	-	-	hypothetical protein
MM1888	1	1	0	1	0	1	0	0	0	0	0	0	0	0	4	0	3	0	-	COG3519S	hypothetical protein
MM1889	0	0	0	0	0	0	0	0	0	0	0	0	0	0	0	0	0	0	-	-	hypothetical protein
MM1890	0	0	0	0	0	0	0	0	0	0	0	0	0	0	0	0	0	0	-	-	hypothetical protein
MM1891	0	0	0	0	0	0	0	0	0	0	0	1	0	0	1	0	0	0	-	COG0346E	glyoxalase/bleomycin resistance protein/dioxygenase
MM1892	0	0	0	0	0	0	0	0	0	0	0	0	0	0	0	0	0	0	-	-	hypothetical protein
MM1893	1	1	0	1	1	1	1	1	1	1	1	1	1	1	13	0	4	0	-	COG1143C	ferredoxin
MM1894	1	1	1	1	1	1	1	1	1	1	1	1	1	1	14	1	5	1	acpS	COG0736I	4'-phosphopantetheinyl transferase
MM1895	1	1	1	1	1	1	1	1	1	1	1	1	1	1	14	1	5	1	pdxJ	COG0854H	carries out condensation and ring closure step after PdxA in pyridoxine biosynthesis
MM1896	1	1	1	1	1	1	1	1	1	1	1	1	1	1	14	1	5	1	recO	COG1381L	DNA repair protein RecO
MM1897	1	1	1	1	1	1	1	1	1	1	1	1	1	1	14	1	5	1	era	COG1159R	GTP-binding protein Era
MM1898	1	1	1	1	1	1	1	1	1	1	1	1	1	1	14	1	5	1	rnc	COG0571K	ribonuclease III
MM1899	1	1	1	1	1	1	1	1	1	1	1	1	1	1	14	1	5	1	lepB	COG0681U	signal peptidase I
MM1900	1	1	1	1	1	1	1	1	1	1	1	1	1	1	14	1	5	1	-	COG0481M	GTP-binding protein LepA
MM1901	0	0	0	0	0	0	0	0	0	0	0	1	0	0	1	0	0	0	tcdA4	-	insecticidal toxin complex protein TcdA4
MM1902	0	0	0	0	0	0	0	0	0	0	0	0	0	0	0	0	0	0	-	COG3119P	sulfatase
MM1903	1	1	1	1	1	1	1	1	1	1	1	1	1	1	14	1	5	1	rseC	COG3086T	SoxR reducing system protein RseC
MM1904	1	1	1	1	1	1	1	1	1	1	1	1	1	1	14	1	5	1	rseB	COG3026T	periplasmic negative regulator of sigmaE
MM1905	1	1	1	1	1	1	1	1	1	1	1	1	1	1	14	1	5	1	rseA	COG3073T	anti-RNA polymerase sigma factor SigE
MM1906	1	1	1	1	1	1	1	1	1	1	1	1	1	1	14	1	5	1	-	COG1595K	RNA polymerase sigma factor RpoE
MM1907	1	1	1	1	1	1	1	1	1	1	1	1	1	1	14	1	5	1	-	COG4123R	methyltransferase family protein
MM1908	1	1	1	1	1	1	1	1	1	1	1	1	1	1	14	1	5	1	srmB	COG0513LKJ	ATP-dependent RNA helicase
MM1909	0	1	1	1	1	0	0	0	0	0	0	1	0	1	6	0	4	0	xlpA	-	FliA regulated lipase
MM1910	1	1	1	1	1	1	1	1	1	1	1	1	1	1	14	1	5	1	-	-	autonomous glycyl radical cofactor GrcA
MM1911	1	1	1	1	1	1	1	1	1	1	1	1	1	1	14	1	5	1	ung	COG0692L	uracil-DNA-glycosylase
MM1912	1	1	1	1	1	1	1	1	1	1	1	1	1	1	14	1	5	1	grpE	COG0576O	heat shock protein
MM1913	1	1	1	1	1	1	1	1	1	1	1	1	1	1	14	1	5	1	ppnK	COG0061G	inorganic polyphosphate/ATP-NAD kinase
MM1914	1	1	1	1	1	1	1	1	1	1	1	1	1	1	14	1	5	1	recN	COG0497L	recombination and repair protein
MM1915	1	1	1	1	1	1	1	1	1	1	1	1	1	1	14	1	5	1	smpA	COG2913J	hypothetical protein
MM1916	1	1	1	1	1	1	1	1	1	1	1	1	1	1	14	1	5	1	-	COG2271G	major facilitator superfamily MFS_1
MM1917	0	0	0	1	0	1	1	1	1	1	1	0	1	1	9	0	1	0	-	COG2721G	altronate dehydratase
MM1918	0	1	1	1	1	1	1	1	1	1	1	1	1	1	13	0	4	0	-	COG2271G	major facilitator superfamily anion:cation symporter family transporter
MM1919	1	1	1	1	1	1	1	1	1	1	1	1	1	1	14	1	5	1	-	COG0329EM	putative dihydrodipicolinate synthase
MM1920	1	1	1	1	1	1	1	1	1	1	1	1	1	1	14	1	5	1	-	COG1414K	putative IclR family transcriptional regulator
MM1921	0	0	0	1	0	0	0	1	0	0	0	0	0	0	2	0	1	0	-	COG3196S	hypothetical protein
MM1922	0	0	0	0	0	0	0	0	0	0	0	0	0	0	0	0	0	0	-	-	hypothetical protein
MM1923	0	0	0	0	0	0	0	1	0	1	0	0	0	0	2	0	0	0	-	COG3039L	IS4 family transposase
MM1924	1	0	0	0	0	0	0	0	0	0	0	0	0	0	1	0	1	0	umoC	-	upregulator of flagellar master operon
MM1925	1	1	1	1	1	1	1	1	1	1	1	1	1	1	14	1	5	1	-	COG1472G	glycosyl hydrolase family protein
MM1926	0	0	0	0	0	0	0	0	0	0	0	0	0	0	0	0	0	0	-	COG3031U	PDZ/DHR/GLGF domain protein
MM1927	0	0	0	0	0	0	0	0	0	0	0	0	0	0	0	0	0	0	pepN	COG0308E	aminopeptidase N
MM1928	1	1	1	1	0	1	0	0	0	0	1	0	1	1	8	0	4	0	-	COG4125S	hypothetical protein
MM1929	1	1	1	1	1	1	1	1	1	1	1	1	1	1	14	1	5	1	-	COG0583K	LysR family transcriptional regulator
MM1930	1	1	1	1	1	1	1	1	1	1	1	1	1	1	14	1	5	1	-	COG1124EP	putative transport ATPase
MM1931	1	1	1	1	0	1	1	1	1	1	1	1	1	1	13	0	4	0	-	COG2382P	hypothetical protein
MM1932	1	1	1	1	1	1	1	1	1	1	1	1	0	1	13	0	5	1	phoA	COG1785P	alkaline phosphatase
MM1933	0	0	0	0	0	0	0	0	0	0	0	0	0	0	0	0	0	0	-	-	hypothetical protein
MM1934	1	1	0	0	0	1	1	1	1	1	1	0	1	1	10	0	2	0	-	COG1283P	Na+/Pi-cotransporter
MM1935	1	1	1	1	0	1	0	0	0	0	1	0	0	0	6	0	4	0	-	-	GCN5-related N-acetyltransferase
MM1936	0	0	0	0	0	0	0	0	0	0	0	0	0	0	0	0	0	0	-	-	hypothetical protein
MM1937	1	1	1	1	1	1	1	1	1	1	1	1	1	1	14	1	5	1	rsmC	COG2813J	16S ribosomal RNA m2G1207 methyltransferase
MM1938	1	1	1	1	1	1	1	1	1	0	1	1	1	1	13	0	5	1	holD	COG3050L	DNA polymerase III subunit psi
MM1939	1	1	1	1	1	1	1	1	1	1	1	1	1	1	14	1	5	1	rimI	COG0456R	ribosomal-protein-alanine N-acetyltransferase
MM1940	0	0	0	0	0	0	0	0	0	0	0	0	1	1	2	0	0	0	-	-	lysine-N-methylase
MM1941	1	1	1	1	1	1	1	1	1	1	1	1	1	1	14	1	5	1	prfC	COG4108J	putative peptide chain release factor RF-3; GTP-binding factor
MM1942	1	1	1	1	1	1	1	1	1	1	1	1	1	1	14	1	5	1	-	COG2823R	Osmotically inducible protein Y
MM1943	1	1	1	1	1	1	1	1	1	1	1	1	1	1	14	1	5	1	yjjU	COG4667R	hypothetical protein
MM1944	1	1	1	1	1	1	1	1	1	1	1	1	1	1	14	1	5	1	yjjV	COG0084L	putative hydrolase with metallo-dependent hydrolase domain
MM1945	1	1	1	1	1	1	1	1	1	1	1	1	1	1	14	1	5	1	-	COG1972F	nucleoside transporter
MM1946	1	1	1	1	1	1	1	1	1	1	1	1	1	1	14	1	5	1	deoC	COG0274F	deoxyribose-phosphate aldolase
MM1947	1	1	1	1	1	1	1	1	1	1	1	0	1	1	13	0	5	1	deoA	COG0213F	thymidine phosphorylase
MM1948	1	1	1	1	1	1	1	1	1	1	1	1	1	1	14	1	5	1	b4383	COG1015G	phosphopentomutase
MM1949	1	1	1	1	1	1	1	1	1	1	1	1	1	1	14	1	5	1	deoD	COG0813F	purine-nucleoside phosphorylase
MM1950	1	1	1	1	1	1	1	1	1	1	1	1	0	1	13	0	5	1	-	COG0612R	putative exported protease
MM1951	1	1	1	1	1	1	1	1	1	1	1	1	1	1	14	1	5	1	-	COG4178R	ABC transporter ATP-binding protein
MM1952	1	1	1	1	1	0	1	1	1	1	0	0	0	1	10	0	5	1	-	COG4771P	TonB-dependent receptor
MM1953	1	1	1	1	1	0	0	1	0	0	0	1	0	1	8	0	5	1	-	COG3712PT	FecR-like transcriptional regulator
MM1954	1	1	1	1	1	1	0	1	0	0	0	1	0	1	9	0	5	1	-	COG1595K	ECF family sigma factor
MM1955	1	1	1	1	1	0	0	0	1	0	1	1	0	1	9	0	5	1	-	COG0810M	TonB-like protein
MM1956	1	1	1	1	1	1	1	1	1	1	1	1	1	1	14	1	5	1	-	COG0747E	putative solute-binding protein
MM1957	1	1	1	1	1	1	1	1	1	1	1	1	1	1	14	1	5	1	yntB	COG0601EP	nickel/di-oligopepetide ABC transporter permease
MM1958	1	1	1	1	1	1	1	1	1	1	1	1	1	1	14	1	5	1	-	COG1173EP	binding-protein-dependent transport systems inner membrane component
MM1959	1	1	1	1	1	1	1	1	1	1	1	1	1	1	14	1	5	1	-	COG1123R	putative transport ATPase
MM1960	0	0	0	0	0	0	0	0	0	0	0	0	0	0	0	0	0	0	fucK	COG1070G	L-fuculokinase
MM1961	1	0	0	1	0	1	1	0	0	0	0	1	0	1	6	0	2	0	ureA	COG0831E	urease subunit gamma
MM1962	1	0	0	1	0	1	1	0	0	0	0	1	0	1	6	0	2	0	-	-	urease subunit beta
MM1963	1	0	0	1	0	1	1	0	0	0	0	1	0	1	6	0	2	0	-	-	urease subunit alpha
MM1964	0	0	0	1	0	0	0	0	0	0	0	1	0	1	3	0	1	0	ureE	COG2371O	urease accessory protein UreE
MM1965	0	0	0	1	0	0	0	0	0	0	0	1	0	1	3	0	1	0	-	COG0830O	urease accessory protein UreF
MM1966	1	0	0	1	0	1	1	0	0	0	0	1	0	1	6	0	2	0	-	COG0378OK	urease accessory protein UreG
MM1967	0	0	0	1	0	0	0	0	0	0	0	1	0	1	3	0	1	0	-	COG0829O	urease accessory protein UreD
MM1968	0	0	0	1	0	0	0	0	0	0	0	0	0	1	2	0	1	0	-	COG4413E	urea transporter
MM1969	1	1	1	1	1	0	1	1	1	1	0	0	0	1	10	0	5	1	-	COG1226P	potassium channel protein
MM1970	0	0	0	0	0	1	1	1	1	1	1	0	1	1	8	0	0	0	-	COG1289S	hypothetical protein
MM1971	1	1	1	1	1	1	1	1	1	1	1	1	1	1	14	1	5	1	-	COG0239D	CrcB family protein
MM1972	1	1	1	1	1	1	1	1	1	1	1	1	1	1	14	1	5	1	smp	COG3726R	hypothetical protein
MM1973	1	1	1	1	1	1	1	1	1	1	1	1	1	1	14	1	5	1	serB	COG0560E	3-phosphoserine phosphatase
MM1974	1	1	1	1	1	1	1	1	1	1	1	1	1	1	14	1	5	1	radA	COG1066O	DNA repair protein RadA
MM1975	1	1	1	1	1	1	1	1	1	1	1	1	1	1	14	1	5	1	-	COG3172H	nicotinamide-nucleotide adenylyltransferase
MM1976	1	1	1	1	1	1	1	1	1	1	1	1	1	1	14	1	5	1	yjjK	COG0488R	putative ABC transporter ATP-binding protein
MM1977	0	0	0	0	0	0	0	0	0	0	0	1	0	0	1	0	0	0	-	-	hypothetical protein
MM1978	1	1	1	1	1	1	1	1	1	1	1	1	1	1	14	1	5	1	slt	COG0741M	lytic murein transglycosylase
MM1979	1	1	1	1	1	1	1	1	1	1	1	1	1	1	14	1	5	1	trpR	COG2973K	Trp operon repressor
MM1980	1	1	1	1	1	1	0	0	0	0	1	1	1	0	9	0	5	1	-	COG2207K	helix-turn-helix domain-containing protein
MM1981	1	1	1	1	1	0	0	0	0	0	0	0	0	1	6	0	5	1	-	COG1670J	acetyltransferase
MM1982	1	1	1	1	1	1	1	1	1	1	1	1	1	1	14	1	5	1	-	COG1986S	NTPase
MM1983	1	1	1	1	1	1	1	1	1	1	1	1	1	1	14	1	5	1	-	COG0406G	phosphoglycerate mutase
MM1984	1	1	1	1	1	1	1	1	1	1	1	1	1	1	14	1	5	1	rob	COG2207K	right origin-binding protein
MM1985	1	1	1	1	1	1	1	1	1	1	1	1	1	1	14	1	5	1	-	-	CreA family protein
MM1986	1	1	1	1	1	1	1	1	1	1	1	1	1	1	14	1	5	1	arcA	COG0745TK	two-component response regulator
MM1987	1	1	1	1	1	1	1	1	1	1	1	1	1	1	14	1	5	1	thrA	COG0527E	bifunctional aspartokinase I/homoserine dehydrogenase I
MM1988	1	1	1	1	1	1	1	1	1	1	1	1	1	1	14	1	5	1	-	COG0083E	homoserine kinase
MM1989	1	1	1	1	1	1	1	1	1	1	1	1	1	1	14	1	5	1	thrC	COG0498E	threonine synthase
MM1990	1	1	1	1	1	1	1	1	1	1	1	1	1	1	14	1	5	1	-	COG3022S	hypothetical protein
MM1991	0	0	0	0	0	0	0	0	0	0	0	0	0	0	0	0	0	0	-	COG0063G	hypothetical protein
MM1992	1	1	1	1	1	1	1	1	1	1	1	1	1	1	14	1	5	1	talB	COG0176G	transaldolase B
MM1993	1	1	1	1	1	1	1	1	1	1	1	1	1	1	14	1	5	1	mog	COG0521H	putative molybdochetalase in molybdopterine biosynthesis, metal incorporation step
MM1994	1	1	1	1	1	1	1	1	1	1	1	0	1	1	13	0	5	1	-	COG2814G	putative transport protein
MM1995	0	0	0	0	0	0	0	0	0	0	0	0	0	0	0	0	0	0	-	COG2333R	putative competence protein
MM1996	1	1	1	1	1	1	1	1	1	1	1	1	1	1	14	1	5	1	dnaK	COG0443O	molecular chaperone DnaK
MM1997	1	1	1	1	1	1	1	1	1	1	1	1	1	1	14	1	5	1	dnaJ	COG0484O	chaperone protein DnaJ
MM1998	0	1	1	1	1	1	0	0	0	0	1	0	1	1	8	0	4	0	-	COG2510S	hypothetical protein
[truncated: 1,588 more rows]
